# Supplementary material for: Molecular basis for the catalytic mechanism of human neutral sphingomyelinases 1 (hSMPD2)
Source: Nat Commun. 2023 Nov 27;14:7755. doi: 10.1038/s41467-023-43580-w (PMC10682184; doi:10.1038/s41467-023-43580-w)
Supplement: Supplementary file 4 — Supplementary Data 1 [file 41467_2023_43580_MOESM4_ESM.zip]

Archive with 1 entries (1 files):
- Supplementary Data 1.avi
