# Supplementary material for: Molecular basis for the catalytic mechanism of human neutral sphingomyelinases 1 (hSMPD2)
Source: Nat Commun. 2023 Nov 27;14:7755. doi: 10.1038/s41467-023-43580-w (PMC10682184; doi:10.1038/s41467-023-43580-w)
Supplement: Supplementary file 5 — Supplementary Data 2 [file 41467_2023_43580_MOESM5_ESM.zip]

Archive with 7 entries (4 files):
- md_files/Lyso-PAF/
- md_files/Lyso-PAF/SMPD2_Lyso-PAF.dcd
- md_files/Lyso-PAF/SMPD2_Lyso-PAF.psf
- md_files/SM/
- md_files/SM/SMPD2_SM.dcd
- md_files/SM/SMPD2_SM.psf
- md_files/
