# Supplementary material for: Molecular basis for the catalytic mechanism of human neutral sphingomyelinases 1 (hSMPD2)
Source: Nat Commun. 2023 Nov 27;14:7755. doi: 10.1038/s41467-023-43580-w (PMC10682184; doi:10.1038/s41467-023-43580-w)
Supplement: Supplementary file 5 — Supplementary Data 2 [file 41467_2023_43580_MOESM5_ESM.zip › md_files/Lyso-PAF/SMPD2_Lyso-PAF.psf]

PSF EXT CMAP

        27 !NTITLE
 REMARKS original generated structure x-plor psf file
 REMARKS 4 patches were applied to the molecule.
 REMARKS topology toppar_psfgen/top_all36_prot.rtf 
 REMARKS topology toppar_psfgen/toppar_water_ions.str 
 REMARKS topology toppar_psfgen/top_all36_lipid.rtf 
 REMARKS topology toppar_psfgen/toppar_all36_lipid_sphingo.str 
 REMARKS topology toppar_psfgen/top_all36_carb.rtf 
 REMARKS topology toppar_psfgen/top_all36_cgenff.rtf 
 REMARKS segment PROA { first NTER; last CTER; auto angles dihedrals }
 REMARKS segment PROB { first NTER; last CTER; auto angles dihedrals }
 REMARKS segment HETC { first NONE; last NONE; auto angles dihedrals }
 REMARKS segment HETD { first NONE; last NONE; auto angles dihedrals }
 REMARKS segment LPAFA { first NONE; last NONE; auto angles dihedrals }
 REMARKS segment LPAFB { first NONE; last NONE; auto angles dihedrals }
 REMARKS segment MEMB { first NONE; last NONE; auto angles dihedrals }
 REMARKS segment WAT1 { first NONE; last NONE; auto angles dihedrals }
 REMARKS segment WAT2 { first NONE; last NONE; auto angles dihedrals }
 REMARKS segment WAT3 { first NONE; last NONE; auto angles dihedrals }
 REMARKS segment WAT4 { first NONE; last NONE; auto angles dihedrals }
 REMARKS segment WAT5 { first NONE; last NONE; auto angles dihedrals }
 REMARKS segment WAT6 { first NONE; last NONE; auto angles dihedrals }
 REMARKS segment MG { first NONE; last NONE; auto angles dihedrals }
 REMARKS segment CLA { first NONE; last NONE; auto angles dihedrals }
 REMARKS defaultpatch CTER PROA:423  
 REMARKS defaultpatch NTER PROA:1  
 REMARKS defaultpatch CTER PROB:423  
 REMARKS defaultpatch NTER PROB:1  

    225154 !NATOM
         1 PROA     1        MET      N        NH3     -0.300000       14.0070           0
         2 PROA     1        MET      HT1      HC       0.330000        1.0080           0
         3 PROA     1        MET      HT2      HC       0.330000        1.0080           0
         4 PROA     1        MET      HT3      HC       0.330000        1.0080           0
         5 PROA     1        MET      CA       CT1      0.210000       12.0110           0
         6 PROA     1        MET      HA       HB1      0.100000        1.0080           0
         7 PROA     1        MET      CB       CT2     -0.180000       12.0110           0
         8 PROA     1        MET      HB1      HA2      0.090000        1.0080           0
         9 PROA     1        MET      HB2      HA2      0.090000        1.0080           0
        10 PROA     1        MET      CG       CT2     -0.140000       12.0110           0
        11 PROA     1        MET      HG1      HA2      0.090000        1.0080           0
        12 PROA     1        MET      HG2      HA2      0.090000        1.0080           0
        13 PROA     1        MET      SD       S       -0.090000       32.0600           0
        14 PROA     1        MET      CE       CT3     -0.220000       12.0110           0
        15 PROA     1        MET      HE1      HA3      0.090000        1.0080           0
        16 PROA     1        MET      HE2      HA3      0.090000        1.0080           0
        17 PROA     1        MET      HE3      HA3      0.090000        1.0080           0
        18 PROA     1        MET      C        C        0.510000       12.0110           0
        19 PROA     1        MET      O        O       -0.510000       15.9990           0
        20 PROA     2        LYS      N        NH1     -0.470000       14.0070           0
        21 PROA     2        LYS      HN       H        0.310000        1.0080           0
        22 PROA     2        LYS      CA       CT1      0.070000       12.0110           0
        23 PROA     2        LYS      HA       HB1      0.090000        1.0080           0
        24 PROA     2        LYS      CB       CT2     -0.180000       12.0110           0
        25 PROA     2        LYS      HB1      HA2      0.090000        1.0080           0
        26 PROA     2        LYS      HB2      HA2      0.090000        1.0080           0
        27 PROA     2        LYS      CG       CT2     -0.180000       12.0110           0
        28 PROA     2        LYS      HG1      HA2      0.090000        1.0080           0
        29 PROA     2        LYS      HG2      HA2      0.090000        1.0080           0
        30 PROA     2        LYS      CD       CT2     -0.180000       12.0110           0
        31 PROA     2        LYS      HD1      HA2      0.090000        1.0080           0
        32 PROA     2        LYS      HD2      HA2      0.090000        1.0080           0
        33 PROA     2        LYS      CE       CT2      0.210000       12.0110           0
        34 PROA     2        LYS      HE1      HA2      0.050000        1.0080           0
        35 PROA     2        LYS      HE2      HA2      0.050000        1.0080           0
        36 PROA     2        LYS      NZ       NH3     -0.300000       14.0070           0
        37 PROA     2        LYS      HZ1      HC       0.330000        1.0080           0
        38 PROA     2        LYS      HZ2      HC       0.330000        1.0080           0
        39 PROA     2        LYS      HZ3      HC       0.330000        1.0080           0
        40 PROA     2        LYS      C        C        0.510000       12.0110           0
        41 PROA     2        LYS      O        O       -0.510000       15.9990           0
        42 PROA     3        PRO      N        N       -0.290000       14.0070           0
        43 PROA     3        PRO      CD       CP3      0.000000       12.0110           0
        44 PROA     3        PRO      HD1      HA2      0.090000        1.0080           0
        45 PROA     3        PRO      HD2      HA2      0.090000        1.0080           0
        46 PROA     3        PRO      CA       CP1      0.020000       12.0110           0
        47 PROA     3        PRO      HA       HB1      0.090000        1.0080           0
        48 PROA     3        PRO      CB       CP2     -0.180000       12.0110           0
        49 PROA     3        PRO      HB1      HA2      0.090000        1.0080           0
        50 PROA     3        PRO      HB2      HA2      0.090000        1.0080           0
        51 PROA     3        PRO      CG       CP2     -0.180000       12.0110           0
        52 PROA     3        PRO      HG1      HA2      0.090000        1.0080           0
        53 PROA     3        PRO      HG2      HA2      0.090000        1.0080           0
        54 PROA     3        PRO      C        C        0.510000       12.0110           0
        55 PROA     3        PRO      O        O       -0.510000       15.9990           0
        56 PROA     4        ASN      N        NH1     -0.470000       14.0070           0
        57 PROA     4        ASN      HN       H        0.310000        1.0080           0
        58 PROA     4        ASN      CA       CT1      0.070000       12.0110           0
        59 PROA     4        ASN      HA       HB1      0.090000        1.0080           0
        60 PROA     4        ASN      CB       CT2     -0.180000       12.0110           0
        61 PROA     4        ASN      HB1      HA2      0.090000        1.0080           0
        62 PROA     4        ASN      HB2      HA2      0.090000        1.0080           0
        63 PROA     4        ASN      CG       CC       0.550000       12.0110           0
        64 PROA     4        ASN      OD1      O       -0.550000       15.9990           0
        65 PROA     4        ASN      ND2      NH2     -0.620000       14.0070           0
        66 PROA     4        ASN      HD21     H        0.320000        1.0080           0
        67 PROA     4        ASN      HD22     H        0.300000        1.0080           0
        68 PROA     4        ASN      C        C        0.510000       12.0110           0
        69 PROA     4        ASN      O        O       -0.510000       15.9990           0
        70 PROA     5        PHE      N        NH1     -0.470000       14.0070           0
        71 PROA     5        PHE      HN       H        0.310000        1.0080           0
        72 PROA     5        PHE      CA       CT1      0.070000       12.0110           0
        73 PROA     5        PHE      HA       HB1      0.090000        1.0080           0
        74 PROA     5        PHE      CB       CT2     -0.180000       12.0110           0
        75 PROA     5        PHE      HB1      HA2      0.090000        1.0080           0
        76 PROA     5        PHE      HB2      HA2      0.090000        1.0080           0
        77 PROA     5        PHE      CG       CA       0.000000       12.0110           0
        78 PROA     5        PHE      CD1      CA      -0.115000       12.0110           0
        79 PROA     5        PHE      HD1      HP       0.115000        1.0080           0
        80 PROA     5        PHE      CE1      CA      -0.115000       12.0110           0
        81 PROA     5        PHE      HE1      HP       0.115000        1.0080           0
        82 PROA     5        PHE      CZ       CA      -0.115000       12.0110           0
        83 PROA     5        PHE      HZ       HP       0.115000        1.0080           0
        84 PROA     5        PHE      CD2      CA      -0.115000       12.0110           0
        85 PROA     5        PHE      HD2      HP       0.115000        1.0080           0
        86 PROA     5        PHE      CE2      CA      -0.115000       12.0110           0
        87 PROA     5        PHE      HE2      HP       0.115000        1.0080           0
        88 PROA     5        PHE      C        C        0.510000       12.0110           0
        89 PROA     5        PHE      O        O       -0.510000       15.9990           0
        90 PROA     6        SER      N        NH1     -0.470000       14.0070           0
        91 PROA     6        SER      HN       H        0.310000        1.0080           0
        92 PROA     6        SER      CA       CT1      0.070000       12.0110           0
        93 PROA     6        SER      HA       HB1      0.090000        1.0080           0
        94 PROA     6        SER      CB       CT2      0.050000       12.0110           0
        95 PROA     6        SER      HB1      HA2      0.090000        1.0080           0
        96 PROA     6        SER      HB2      HA2      0.090000        1.0080           0
        97 PROA     6        SER      OG       OH1     -0.660000       15.9990           0
        98 PROA     6        SER      HG1      H        0.430000        1.0080           0
        99 PROA     6        SER      C        C        0.510000       12.0110           0
       100 PROA     6        SER      O        O       -0.510000       15.9990           0
       101 PROA     7        LEU      N        NH1     -0.470000       14.0070           0
       102 PROA     7        LEU      HN       H        0.310000        1.0080           0
       103 PROA     7        LEU      CA       CT1      0.070000       12.0110           0
       104 PROA     7        LEU      HA       HB1      0.090000        1.0080           0
       105 PROA     7        LEU      CB       CT2     -0.180000       12.0110           0
       106 PROA     7        LEU      HB1      HA2      0.090000        1.0080           0
       107 PROA     7        LEU      HB2      HA2      0.090000        1.0080           0
       108 PROA     7        LEU      CG       CT1     -0.090000       12.0110           0
       109 PROA     7        LEU      HG       HA1      0.090000        1.0080           0
       110 PROA     7        LEU      CD1      CT3     -0.270000       12.0110           0
       111 PROA     7        LEU      HD11     HA3      0.090000        1.0080           0
       112 PROA     7        LEU      HD12     HA3      0.090000        1.0080           0
       113 PROA     7        LEU      HD13     HA3      0.090000        1.0080           0
       114 PROA     7        LEU      CD2      CT3     -0.270000       12.0110           0
       115 PROA     7        LEU      HD21     HA3      0.090000        1.0080           0
       116 PROA     7        LEU      HD22     HA3      0.090000        1.0080           0
       117 PROA     7        LEU      HD23     HA3      0.090000        1.0080           0
       118 PROA     7        LEU      C        C        0.510000       12.0110           0
       119 PROA     7        LEU      O        O       -0.510000       15.9990           0
       120 PROA     8        ARG      N        NH1     -0.470000       14.0070           0
       121 PROA     8        ARG      HN       H        0.310000        1.0080           0
       122 PROA     8        ARG      CA       CT1      0.070000       12.0110           0
       123 PROA     8        ARG      HA       HB1      0.090000        1.0080           0
       124 PROA     8        ARG      CB       CT2     -0.180000       12.0110           0
       125 PROA     8        ARG      HB1      HA2      0.090000        1.0080           0
       126 PROA     8        ARG      HB2      HA2      0.090000        1.0080           0
       127 PROA     8        ARG      CG       CT2     -0.180000       12.0110           0
       128 PROA     8        ARG      HG1      HA2      0.090000        1.0080           0
       129 PROA     8        ARG      HG2      HA2      0.090000        1.0080           0
       130 PROA     8        ARG      CD       CT2      0.200000       12.0110           0
       131 PROA     8        ARG      HD1      HA2      0.090000        1.0080           0
       132 PROA     8        ARG      HD2      HA2      0.090000        1.0080           0
       133 PROA     8        ARG      NE       NC2     -0.700000       14.0070           0
       134 PROA     8        ARG      HE       HC       0.440000        1.0080           0
       135 PROA     8        ARG      CZ       C        0.640000       12.0110           0
       136 PROA     8        ARG      NH1      NC2     -0.800000       14.0070           0
       137 PROA     8        ARG      HH11     HC       0.460000        1.0080           0
       138 PROA     8        ARG      HH12     HC       0.460000        1.0080           0
       139 PROA     8        ARG      NH2      NC2     -0.800000       14.0070           0
       140 PROA     8        ARG      HH21     HC       0.460000        1.0080           0
       141 PROA     8        ARG      HH22     HC       0.460000        1.0080           0
       142 PROA     8        ARG      C        C        0.510000       12.0110           0
       143 PROA     8        ARG      O        O       -0.510000       15.9990           0
       144 PROA     9        LEU      N        NH1     -0.470000       14.0070           0
       145 PROA     9        LEU      HN       H        0.310000        1.0080           0
       146 PROA     9        LEU      CA       CT1      0.070000       12.0110           0
       147 PROA     9        LEU      HA       HB1      0.090000        1.0080           0
       148 PROA     9        LEU      CB       CT2     -0.180000       12.0110           0
       149 PROA     9        LEU      HB1      HA2      0.090000        1.0080           0
       150 PROA     9        LEU      HB2      HA2      0.090000        1.0080           0
       151 PROA     9        LEU      CG       CT1     -0.090000       12.0110           0
       152 PROA     9        LEU      HG       HA1      0.090000        1.0080           0
       153 PROA     9        LEU      CD1      CT3     -0.270000       12.0110           0
       154 PROA     9        LEU      HD11     HA3      0.090000        1.0080           0
       155 PROA     9        LEU      HD12     HA3      0.090000        1.0080           0
       156 PROA     9        LEU      HD13     HA3      0.090000        1.0080           0
       157 PROA     9        LEU      CD2      CT3     -0.270000       12.0110           0
       158 PROA     9        LEU      HD21     HA3      0.090000        1.0080           0
       159 PROA     9        LEU      HD22     HA3      0.090000        1.0080           0
       160 PROA     9        LEU      HD23     HA3      0.090000        1.0080           0
       161 PROA     9        LEU      C        C        0.510000       12.0110           0
       162 PROA     9        LEU      O        O       -0.510000       15.9990           0
       163 PROA     10       ARG      N        NH1     -0.470000       14.0070           0
       164 PROA     10       ARG      HN       H        0.310000        1.0080           0
       165 PROA     10       ARG      CA       CT1      0.070000       12.0110           0
       166 PROA     10       ARG      HA       HB1      0.090000        1.0080           0
       167 PROA     10       ARG      CB       CT2     -0.180000       12.0110           0
       168 PROA     10       ARG      HB1      HA2      0.090000        1.0080           0
       169 PROA     10       ARG      HB2      HA2      0.090000        1.0080           0
       170 PROA     10       ARG      CG       CT2     -0.180000       12.0110           0
       171 PROA     10       ARG      HG1      HA2      0.090000        1.0080           0
       172 PROA     10       ARG      HG2      HA2      0.090000        1.0080           0
       173 PROA     10       ARG      CD       CT2      0.200000       12.0110           0
       174 PROA     10       ARG      HD1      HA2      0.090000        1.0080           0
       175 PROA     10       ARG      HD2      HA2      0.090000        1.0080           0
       176 PROA     10       ARG      NE       NC2     -0.700000       14.0070           0
       177 PROA     10       ARG      HE       HC       0.440000        1.0080           0
       178 PROA     10       ARG      CZ       C        0.640000       12.0110           0
       179 PROA     10       ARG      NH1      NC2     -0.800000       14.0070           0
       180 PROA     10       ARG      HH11     HC       0.460000        1.0080           0
       181 PROA     10       ARG      HH12     HC       0.460000        1.0080           0
       182 PROA     10       ARG      NH2      NC2     -0.800000       14.0070           0
       183 PROA     10       ARG      HH21     HC       0.460000        1.0080           0
       184 PROA     10       ARG      HH22     HC       0.460000        1.0080           0
       185 PROA     10       ARG      C        C        0.510000       12.0110           0
       186 PROA     10       ARG      O        O       -0.510000       15.9990           0
       187 PROA     11       ILE      N        NH1     -0.470000       14.0070           0
       188 PROA     11       ILE      HN       H        0.310000        1.0080           0
       189 PROA     11       ILE      CA       CT1      0.070000       12.0110           0
       190 PROA     11       ILE      HA       HB1      0.090000        1.0080           0
       191 PROA     11       ILE      CB       CT1     -0.090000       12.0110           0
       192 PROA     11       ILE      HB       HA1      0.090000        1.0080           0
       193 PROA     11       ILE      CG2      CT3     -0.270000       12.0110           0
       194 PROA     11       ILE      HG21     HA3      0.090000        1.0080           0
       195 PROA     11       ILE      HG22     HA3      0.090000        1.0080           0
       196 PROA     11       ILE      HG23     HA3      0.090000        1.0080           0
       197 PROA     11       ILE      CG1      CT2     -0.180000       12.0110           0
       198 PROA     11       ILE      HG11     HA2      0.090000        1.0080           0
       199 PROA     11       ILE      HG12     HA2      0.090000        1.0080           0
       200 PROA     11       ILE      CD       CT3     -0.270000       12.0110           0
       201 PROA     11       ILE      HD1      HA3      0.090000        1.0080           0
       202 PROA     11       ILE      HD2      HA3      0.090000        1.0080           0
       203 PROA     11       ILE      HD3      HA3      0.090000        1.0080           0
       204 PROA     11       ILE      C        C        0.510000       12.0110           0
       205 PROA     11       ILE      O        O       -0.510000       15.9990           0
       206 PROA     12       PHE      N        NH1     -0.470000       14.0070           0
       207 PROA     12       PHE      HN       H        0.310000        1.0080           0
       208 PROA     12       PHE      CA       CT1      0.070000       12.0110           0
       209 PROA     12       PHE      HA       HB1      0.090000        1.0080           0
       210 PROA     12       PHE      CB       CT2     -0.180000       12.0110           0
       211 PROA     12       PHE      HB1      HA2      0.090000        1.0080           0
       212 PROA     12       PHE      HB2      HA2      0.090000        1.0080           0
       213 PROA     12       PHE      CG       CA       0.000000       12.0110           0
       214 PROA     12       PHE      CD1      CA      -0.115000       12.0110           0
       215 PROA     12       PHE      HD1      HP       0.115000        1.0080           0
       216 PROA     12       PHE      CE1      CA      -0.115000       12.0110           0
       217 PROA     12       PHE      HE1      HP       0.115000        1.0080           0
       218 PROA     12       PHE      CZ       CA      -0.115000       12.0110           0
       219 PROA     12       PHE      HZ       HP       0.115000        1.0080           0
       220 PROA     12       PHE      CD2      CA      -0.115000       12.0110           0
       221 PROA     12       PHE      HD2      HP       0.115000        1.0080           0
       222 PROA     12       PHE      CE2      CA      -0.115000       12.0110           0
       223 PROA     12       PHE      HE2      HP       0.115000        1.0080           0
       224 PROA     12       PHE      C        C        0.510000       12.0110           0
       225 PROA     12       PHE      O        O       -0.510000       15.9990           0
       226 PROA     13       ASN      N        NH1     -0.470000       14.0070           0
       227 PROA     13       ASN      HN       H        0.310000        1.0080           0
       228 PROA     13       ASN      CA       CT1      0.070000       12.0110           0
       229 PROA     13       ASN      HA       HB1      0.090000        1.0080           0
       230 PROA     13       ASN      CB       CT2     -0.180000       12.0110           0
       231 PROA     13       ASN      HB1      HA2      0.090000        1.0080           0
       232 PROA     13       ASN      HB2      HA2      0.090000        1.0080           0
       233 PROA     13       ASN      CG       CC       0.550000       12.0110           0
       234 PROA     13       ASN      OD1      O       -0.550000       15.9990           0
       235 PROA     13       ASN      ND2      NH2     -0.620000       14.0070           0
       236 PROA     13       ASN      HD21     H        0.320000        1.0080           0
       237 PROA     13       ASN      HD22     H        0.300000        1.0080           0
       238 PROA     13       ASN      C        C        0.510000       12.0110           0
       239 PROA     13       ASN      O        O       -0.510000       15.9990           0
       240 PROA     14       LEU      N        NH1     -0.470000       14.0070           0
       241 PROA     14       LEU      HN       H        0.310000        1.0080           0
       242 PROA     14       LEU      CA       CT1      0.070000       12.0110           0
       243 PROA     14       LEU      HA       HB1      0.090000        1.0080           0
       244 PROA     14       LEU      CB       CT2     -0.180000       12.0110           0
       245 PROA     14       LEU      HB1      HA2      0.090000        1.0080           0
       246 PROA     14       LEU      HB2      HA2      0.090000        1.0080           0
       247 PROA     14       LEU      CG       CT1     -0.090000       12.0110           0
       248 PROA     14       LEU      HG       HA1      0.090000        1.0080           0
       249 PROA     14       LEU      CD1      CT3     -0.270000       12.0110           0
       250 PROA     14       LEU      HD11     HA3      0.090000        1.0080           0
       251 PROA     14       LEU      HD12     HA3      0.090000        1.0080           0
       252 PROA     14       LEU      HD13     HA3      0.090000        1.0080           0
       253 PROA     14       LEU      CD2      CT3     -0.270000       12.0110           0
       254 PROA     14       LEU      HD21     HA3      0.090000        1.0080           0
       255 PROA     14       LEU      HD22     HA3      0.090000        1.0080           0
       256 PROA     14       LEU      HD23     HA3      0.090000        1.0080           0
       257 PROA     14       LEU      C        C        0.510000       12.0110           0
       258 PROA     14       LEU      O        O       -0.510000       15.9990           0
       259 PROA     15       ASN      N        NH1     -0.470000       14.0070           0
       260 PROA     15       ASN      HN       H        0.310000        1.0080           0
       261 PROA     15       ASN      CA       CT1      0.070000       12.0110           0
       262 PROA     15       ASN      HA       HB1      0.090000        1.0080           0
       263 PROA     15       ASN      CB       CT2     -0.180000       12.0110           0
       264 PROA     15       ASN      HB1      HA2      0.090000        1.0080           0
       265 PROA     15       ASN      HB2      HA2      0.090000        1.0080           0
       266 PROA     15       ASN      CG       CC       0.550000       12.0110           0
       267 PROA     15       ASN      OD1      O       -0.550000       15.9990           0
       268 PROA     15       ASN      ND2      NH2     -0.620000       14.0070           0
       269 PROA     15       ASN      HD21     H        0.320000        1.0080           0
       270 PROA     15       ASN      HD22     H        0.300000        1.0080           0
       271 PROA     15       ASN      C        C        0.510000       12.0110           0
       272 PROA     15       ASN      O        O       -0.510000       15.9990           0
       273 PROA     16       CYS      N        NH1     -0.470000       14.0070           0
       274 PROA     16       CYS      HN       H        0.310000        1.0080           0
       275 PROA     16       CYS      CA       CT1      0.070000       12.0110           0
       276 PROA     16       CYS      HA       HB1      0.090000        1.0080           0
       277 PROA     16       CYS      CB       CT2     -0.110000       12.0110           0
       278 PROA     16       CYS      HB1      HA2      0.090000        1.0080           0
       279 PROA     16       CYS      HB2      HA2      0.090000        1.0080           0
       280 PROA     16       CYS      SG       S       -0.230000       32.0600           0
       281 PROA     16       CYS      HG1      HS       0.160000        1.0080           0
       282 PROA     16       CYS      C        C        0.510000       12.0110           0
       283 PROA     16       CYS      O        O       -0.510000       15.9990           0
       284 PROA     17       TRP      N        NH1     -0.470000       14.0070           0
       285 PROA     17       TRP      HN       H        0.310000        1.0080           0
       286 PROA     17       TRP      CA       CT1      0.070000       12.0110           0
       287 PROA     17       TRP      HA       HB1      0.090000        1.0080           0
       288 PROA     17       TRP      CB       CT2     -0.180000       12.0110           0
       289 PROA     17       TRP      HB1      HA2      0.090000        1.0080           0
       290 PROA     17       TRP      HB2      HA2      0.090000        1.0080           0
       291 PROA     17       TRP      CG       CY      -0.030000       12.0110           0
       292 PROA     17       TRP      CD1      CA      -0.150000       12.0110           0
       293 PROA     17       TRP      HD1      HP       0.220000        1.0080           0
       294 PROA     17       TRP      NE1      NY      -0.510000       14.0070           0
       295 PROA     17       TRP      HE1      H        0.370000        1.0080           0
       296 PROA     17       TRP      CE2      CPT      0.240000       12.0110           0
       297 PROA     17       TRP      CD2      CPT      0.110000       12.0110           0
       298 PROA     17       TRP      CE3      CAI     -0.250000       12.0110           0
       299 PROA     17       TRP      HE3      HP       0.170000        1.0080           0
       300 PROA     17       TRP      CZ3      CA      -0.200000       12.0110           0
       301 PROA     17       TRP      HZ3      HP       0.140000        1.0080           0
       302 PROA     17       TRP      CZ2      CAI     -0.270000       12.0110           0
       303 PROA     17       TRP      HZ2      HP       0.160000        1.0080           0
       304 PROA     17       TRP      CH2      CA      -0.140000       12.0110           0
       305 PROA     17       TRP      HH2      HP       0.140000        1.0080           0
       306 PROA     17       TRP      C        C        0.510000       12.0110           0
       307 PROA     17       TRP      O        O       -0.510000       15.9990           0
       308 PROA     18       GLY      N        NH1     -0.470000       14.0070           0
       309 PROA     18       GLY      HN       H        0.310000        1.0080           0
       310 PROA     18       GLY      CA       CT2     -0.020000       12.0110           0
       311 PROA     18       GLY      HA1      HB2      0.090000        1.0080           0
       312 PROA     18       GLY      HA2      HB2      0.090000        1.0080           0
       313 PROA     18       GLY      C        C        0.510000       12.0110           0
       314 PROA     18       GLY      O        O       -0.510000       15.9990           0
       315 PROA     19       ILE      N        NH1     -0.470000       14.0070           0
       316 PROA     19       ILE      HN       H        0.310000        1.0080           0
       317 PROA     19       ILE      CA       CT1      0.070000       12.0110           0
       318 PROA     19       ILE      HA       HB1      0.090000        1.0080           0
       319 PROA     19       ILE      CB       CT1     -0.090000       12.0110           0
       320 PROA     19       ILE      HB       HA1      0.090000        1.0080           0
       321 PROA     19       ILE      CG2      CT3     -0.270000       12.0110           0
       322 PROA     19       ILE      HG21     HA3      0.090000        1.0080           0
       323 PROA     19       ILE      HG22     HA3      0.090000        1.0080           0
       324 PROA     19       ILE      HG23     HA3      0.090000        1.0080           0
       325 PROA     19       ILE      CG1      CT2     -0.180000       12.0110           0
       326 PROA     19       ILE      HG11     HA2      0.090000        1.0080           0
       327 PROA     19       ILE      HG12     HA2      0.090000        1.0080           0
       328 PROA     19       ILE      CD       CT3     -0.270000       12.0110           0
       329 PROA     19       ILE      HD1      HA3      0.090000        1.0080           0
       330 PROA     19       ILE      HD2      HA3      0.090000        1.0080           0
       331 PROA     19       ILE      HD3      HA3      0.090000        1.0080           0
       332 PROA     19       ILE      C        C        0.510000       12.0110           0
       333 PROA     19       ILE      O        O       -0.510000       15.9990           0
       334 PROA     20       PRO      N        N       -0.290000       14.0070           0
       335 PROA     20       PRO      CD       CP3      0.000000       12.0110           0
       336 PROA     20       PRO      HD1      HA2      0.090000        1.0080           0
       337 PROA     20       PRO      HD2      HA2      0.090000        1.0080           0
       338 PROA     20       PRO      CA       CP1      0.020000       12.0110           0
       339 PROA     20       PRO      HA       HB1      0.090000        1.0080           0
       340 PROA     20       PRO      CB       CP2     -0.180000       12.0110           0
       341 PROA     20       PRO      HB1      HA2      0.090000        1.0080           0
       342 PROA     20       PRO      HB2      HA2      0.090000        1.0080           0
       343 PROA     20       PRO      CG       CP2     -0.180000       12.0110           0
       344 PROA     20       PRO      HG1      HA2      0.090000        1.0080           0
       345 PROA     20       PRO      HG2      HA2      0.090000        1.0080           0
       346 PROA     20       PRO      C        C        0.510000       12.0110           0
       347 PROA     20       PRO      O        O       -0.510000       15.9990           0
       348 PROA     21       TYR      N        NH1     -0.470000       14.0070           0
       349 PROA     21       TYR      HN       H        0.310000        1.0080           0
       350 PROA     21       TYR      CA       CT1      0.070000       12.0110           0
       351 PROA     21       TYR      HA       HB1      0.090000        1.0080           0
       352 PROA     21       TYR      CB       CT2     -0.180000       12.0110           0
       353 PROA     21       TYR      HB1      HA2      0.090000        1.0080           0
       354 PROA     21       TYR      HB2      HA2      0.090000        1.0080           0
       355 PROA     21       TYR      CG       CA       0.000000       12.0110           0
       356 PROA     21       TYR      CD1      CA      -0.115000       12.0110           0
       357 PROA     21       TYR      HD1      HP       0.115000        1.0080           0
       358 PROA     21       TYR      CE1      CA      -0.115000       12.0110           0
       359 PROA     21       TYR      HE1      HP       0.115000        1.0080           0
       360 PROA     21       TYR      CZ       CA       0.110000       12.0110           0
       361 PROA     21       TYR      OH       OH1     -0.540000       15.9990           0
       362 PROA     21       TYR      HH       H        0.430000        1.0080           0
       363 PROA     21       TYR      CD2      CA      -0.115000       12.0110           0
       364 PROA     21       TYR      HD2      HP       0.115000        1.0080           0
       365 PROA     21       TYR      CE2      CA      -0.115000       12.0110           0
       366 PROA     21       TYR      HE2      HP       0.115000        1.0080           0
       367 PROA     21       TYR      C        C        0.510000       12.0110           0
       368 PROA     21       TYR      O        O       -0.510000       15.9990           0
       369 PROA     22       LEU      N        NH1     -0.470000       14.0070           0
       370 PROA     22       LEU      HN       H        0.310000        1.0080           0
       371 PROA     22       LEU      CA       CT1      0.070000       12.0110           0
       372 PROA     22       LEU      HA       HB1      0.090000        1.0080           0
       373 PROA     22       LEU      CB       CT2     -0.180000       12.0110           0
       374 PROA     22       LEU      HB1      HA2      0.090000        1.0080           0
       375 PROA     22       LEU      HB2      HA2      0.090000        1.0080           0
       376 PROA     22       LEU      CG       CT1     -0.090000       12.0110           0
       377 PROA     22       LEU      HG       HA1      0.090000        1.0080           0
       378 PROA     22       LEU      CD1      CT3     -0.270000       12.0110           0
       379 PROA     22       LEU      HD11     HA3      0.090000        1.0080           0
       380 PROA     22       LEU      HD12     HA3      0.090000        1.0080           0
       381 PROA     22       LEU      HD13     HA3      0.090000        1.0080           0
       382 PROA     22       LEU      CD2      CT3     -0.270000       12.0110           0
       383 PROA     22       LEU      HD21     HA3      0.090000        1.0080           0
       384 PROA     22       LEU      HD22     HA3      0.090000        1.0080           0
       385 PROA     22       LEU      HD23     HA3      0.090000        1.0080           0
       386 PROA     22       LEU      C        C        0.510000       12.0110           0
       387 PROA     22       LEU      O        O       -0.510000       15.9990           0
       388 PROA     23       SER      N        NH1     -0.470000       14.0070           0
       389 PROA     23       SER      HN       H        0.310000        1.0080           0
       390 PROA     23       SER      CA       CT1      0.070000       12.0110           0
       391 PROA     23       SER      HA       HB1      0.090000        1.0080           0
       392 PROA     23       SER      CB       CT2      0.050000       12.0110           0
       393 PROA     23       SER      HB1      HA2      0.090000        1.0080           0
       394 PROA     23       SER      HB2      HA2      0.090000        1.0080           0
       395 PROA     23       SER      OG       OH1     -0.660000       15.9990           0
       396 PROA     23       SER      HG1      H        0.430000        1.0080           0
       397 PROA     23       SER      C        C        0.510000       12.0110           0
       398 PROA     23       SER      O        O       -0.510000       15.9990           0
       399 PROA     24       LYS      N        NH1     -0.470000       14.0070           0
       400 PROA     24       LYS      HN       H        0.310000        1.0080           0
       401 PROA     24       LYS      CA       CT1      0.070000       12.0110           0
       402 PROA     24       LYS      HA       HB1      0.090000        1.0080           0
       403 PROA     24       LYS      CB       CT2     -0.180000       12.0110           0
       404 PROA     24       LYS      HB1      HA2      0.090000        1.0080           0
       405 PROA     24       LYS      HB2      HA2      0.090000        1.0080           0
       406 PROA     24       LYS      CG       CT2     -0.180000       12.0110           0
       407 PROA     24       LYS      HG1      HA2      0.090000        1.0080           0
       408 PROA     24       LYS      HG2      HA2      0.090000        1.0080           0
       409 PROA     24       LYS      CD       CT2     -0.180000       12.0110           0
       410 PROA     24       LYS      HD1      HA2      0.090000        1.0080           0
       411 PROA     24       LYS      HD2      HA2      0.090000        1.0080           0
       412 PROA     24       LYS      CE       CT2      0.210000       12.0110           0
       413 PROA     24       LYS      HE1      HA2      0.050000        1.0080           0
       414 PROA     24       LYS      HE2      HA2      0.050000        1.0080           0
       415 PROA     24       LYS      NZ       NH3     -0.300000       14.0070           0
       416 PROA     24       LYS      HZ1      HC       0.330000        1.0080           0
       417 PROA     24       LYS      HZ2      HC       0.330000        1.0080           0
       418 PROA     24       LYS      HZ3      HC       0.330000        1.0080           0
       419 PROA     24       LYS      C        C        0.510000       12.0110           0
       420 PROA     24       LYS      O        O       -0.510000       15.9990           0
       421 PROA     25       HSD      N        NH1     -0.470000       14.0070           0
       422 PROA     25       HSD      HN       H        0.310000        1.0080           0
       423 PROA     25       HSD      CA       CT1      0.070000       12.0110           0
       424 PROA     25       HSD      HA       HB1      0.090000        1.0080           0
       425 PROA     25       HSD      CB       CT2     -0.090000       12.0110           0
       426 PROA     25       HSD      HB1      HA2      0.090000        1.0080           0
       427 PROA     25       HSD      HB2      HA2      0.090000        1.0080           0
       428 PROA     25       HSD      ND1      NR1     -0.360000       14.0070           0
       429 PROA     25       HSD      HD1      H        0.320000        1.0080           0
       430 PROA     25       HSD      CG       CPH1    -0.050000       12.0110           0
       431 PROA     25       HSD      CE1      CPH2     0.250000       12.0110           0
       432 PROA     25       HSD      HE1      HR1      0.130000        1.0080           0
       433 PROA     25       HSD      NE2      NR2     -0.700000       14.0070           0
       434 PROA     25       HSD      CD2      CPH1     0.220000       12.0110           0
       435 PROA     25       HSD      HD2      HR3      0.100000        1.0080           0
       436 PROA     25       HSD      C        C        0.510000       12.0110           0
       437 PROA     25       HSD      O        O       -0.510000       15.9990           0
       438 PROA     26       ARG      N        NH1     -0.470000       14.0070           0
       439 PROA     26       ARG      HN       H        0.310000        1.0080           0
       440 PROA     26       ARG      CA       CT1      0.070000       12.0110           0
       441 PROA     26       ARG      HA       HB1      0.090000        1.0080           0
       442 PROA     26       ARG      CB       CT2     -0.180000       12.0110           0
       443 PROA     26       ARG      HB1      HA2      0.090000        1.0080           0
       444 PROA     26       ARG      HB2      HA2      0.090000        1.0080           0
       445 PROA     26       ARG      CG       CT2     -0.180000       12.0110           0
       446 PROA     26       ARG      HG1      HA2      0.090000        1.0080           0
       447 PROA     26       ARG      HG2      HA2      0.090000        1.0080           0
       448 PROA     26       ARG      CD       CT2      0.200000       12.0110           0
       449 PROA     26       ARG      HD1      HA2      0.090000        1.0080           0
       450 PROA     26       ARG      HD2      HA2      0.090000        1.0080           0
       451 PROA     26       ARG      NE       NC2     -0.700000       14.0070           0
       452 PROA     26       ARG      HE       HC       0.440000        1.0080           0
       453 PROA     26       ARG      CZ       C        0.640000       12.0110           0
       454 PROA     26       ARG      NH1      NC2     -0.800000       14.0070           0
       455 PROA     26       ARG      HH11     HC       0.460000        1.0080           0
       456 PROA     26       ARG      HH12     HC       0.460000        1.0080           0
       457 PROA     26       ARG      NH2      NC2     -0.800000       14.0070           0
       458 PROA     26       ARG      HH21     HC       0.460000        1.0080           0
       459 PROA     26       ARG      HH22     HC       0.460000        1.0080           0
       460 PROA     26       ARG      C        C        0.510000       12.0110           0
       461 PROA     26       ARG      O        O       -0.510000       15.9990           0
       462 PROA     27       ALA      N        NH1     -0.470000       14.0070           0
       463 PROA     27       ALA      HN       H        0.310000        1.0080           0
       464 PROA     27       ALA      CA       CT1      0.070000       12.0110           0
       465 PROA     27       ALA      HA       HB1      0.090000        1.0080           0
       466 PROA     27       ALA      CB       CT3     -0.270000       12.0110           0
       467 PROA     27       ALA      HB1      HA3      0.090000        1.0080           0
       468 PROA     27       ALA      HB2      HA3      0.090000        1.0080           0
       469 PROA     27       ALA      HB3      HA3      0.090000        1.0080           0
       470 PROA     27       ALA      C        C        0.510000       12.0110           0
       471 PROA     27       ALA      O        O       -0.510000       15.9990           0
       472 PROA     28       ASP      N        NH1     -0.470000       14.0070           0
       473 PROA     28       ASP      HN       H        0.310000        1.0080           0
       474 PROA     28       ASP      CA       CT1      0.070000       12.0110           0
       475 PROA     28       ASP      HA       HB1      0.090000        1.0080           0
       476 PROA     28       ASP      CB       CT2A    -0.280000       12.0110           0
       477 PROA     28       ASP      HB1      HA2      0.090000        1.0080           0
       478 PROA     28       ASP      HB2      HA2      0.090000        1.0080           0
       479 PROA     28       ASP      CG       CC       0.620000       12.0110           0
       480 PROA     28       ASP      OD1      OC      -0.760000       15.9990           0
       481 PROA     28       ASP      OD2      OC      -0.760000       15.9990           0
       482 PROA     28       ASP      C        C        0.510000       12.0110           0
       483 PROA     28       ASP      O        O       -0.510000       15.9990           0
       484 PROA     29       ARG      N        NH1     -0.470000       14.0070           0
       485 PROA     29       ARG      HN       H        0.310000        1.0080           0
       486 PROA     29       ARG      CA       CT1      0.070000       12.0110           0
       487 PROA     29       ARG      HA       HB1      0.090000        1.0080           0
       488 PROA     29       ARG      CB       CT2     -0.180000       12.0110           0
       489 PROA     29       ARG      HB1      HA2      0.090000        1.0080           0
       490 PROA     29       ARG      HB2      HA2      0.090000        1.0080           0
       491 PROA     29       ARG      CG       CT2     -0.180000       12.0110           0
       492 PROA     29       ARG      HG1      HA2      0.090000        1.0080           0
       493 PROA     29       ARG      HG2      HA2      0.090000        1.0080           0
       494 PROA     29       ARG      CD       CT2      0.200000       12.0110           0
       495 PROA     29       ARG      HD1      HA2      0.090000        1.0080           0
       496 PROA     29       ARG      HD2      HA2      0.090000        1.0080           0
       497 PROA     29       ARG      NE       NC2     -0.700000       14.0070           0
       498 PROA     29       ARG      HE       HC       0.440000        1.0080           0
       499 PROA     29       ARG      CZ       C        0.640000       12.0110           0
       500 PROA     29       ARG      NH1      NC2     -0.800000       14.0070           0
       501 PROA     29       ARG      HH11     HC       0.460000        1.0080           0
       502 PROA     29       ARG      HH12     HC       0.460000        1.0080           0
       503 PROA     29       ARG      NH2      NC2     -0.800000       14.0070           0
       504 PROA     29       ARG      HH21     HC       0.460000        1.0080           0
       505 PROA     29       ARG      HH22     HC       0.460000        1.0080           0
       506 PROA     29       ARG      C        C        0.510000       12.0110           0
       507 PROA     29       ARG      O        O       -0.510000       15.9990           0
       508 PROA     30       MET      N        NH1     -0.470000       14.0070           0
       509 PROA     30       MET      HN       H        0.310000        1.0080           0
       510 PROA     30       MET      CA       CT1      0.070000       12.0110           0
       511 PROA     30       MET      HA       HB1      0.090000        1.0080           0
       512 PROA     30       MET      CB       CT2     -0.180000       12.0110           0
       513 PROA     30       MET      HB1      HA2      0.090000        1.0080           0
       514 PROA     30       MET      HB2      HA2      0.090000        1.0080           0
       515 PROA     30       MET      CG       CT2     -0.140000       12.0110           0
       516 PROA     30       MET      HG1      HA2      0.090000        1.0080           0
       517 PROA     30       MET      HG2      HA2      0.090000        1.0080           0
       518 PROA     30       MET      SD       S       -0.090000       32.0600           0
       519 PROA     30       MET      CE       CT3     -0.220000       12.0110           0
       520 PROA     30       MET      HE1      HA3      0.090000        1.0080           0
       521 PROA     30       MET      HE2      HA3      0.090000        1.0080           0
       522 PROA     30       MET      HE3      HA3      0.090000        1.0080           0
       523 PROA     30       MET      C        C        0.510000       12.0110           0
       524 PROA     30       MET      O        O       -0.510000       15.9990           0
       525 PROA     31       ARG      N        NH1     -0.470000       14.0070           0
       526 PROA     31       ARG      HN       H        0.310000        1.0080           0
       527 PROA     31       ARG      CA       CT1      0.070000       12.0110           0
       528 PROA     31       ARG      HA       HB1      0.090000        1.0080           0
       529 PROA     31       ARG      CB       CT2     -0.180000       12.0110           0
       530 PROA     31       ARG      HB1      HA2      0.090000        1.0080           0
       531 PROA     31       ARG      HB2      HA2      0.090000        1.0080           0
       532 PROA     31       ARG      CG       CT2     -0.180000       12.0110           0
       533 PROA     31       ARG      HG1      HA2      0.090000        1.0080           0
       534 PROA     31       ARG      HG2      HA2      0.090000        1.0080           0
       535 PROA     31       ARG      CD       CT2      0.200000       12.0110           0
       536 PROA     31       ARG      HD1      HA2      0.090000        1.0080           0
       537 PROA     31       ARG      HD2      HA2      0.090000        1.0080           0
       538 PROA     31       ARG      NE       NC2     -0.700000       14.0070           0
       539 PROA     31       ARG      HE       HC       0.440000        1.0080           0
       540 PROA     31       ARG      CZ       C        0.640000       12.0110           0
       541 PROA     31       ARG      NH1      NC2     -0.800000       14.0070           0
       542 PROA     31       ARG      HH11     HC       0.460000        1.0080           0
       543 PROA     31       ARG      HH12     HC       0.460000        1.0080           0
       544 PROA     31       ARG      NH2      NC2     -0.800000       14.0070           0
       545 PROA     31       ARG      HH21     HC       0.460000        1.0080           0
       546 PROA     31       ARG      HH22     HC       0.460000        1.0080           0
       547 PROA     31       ARG      C        C        0.510000       12.0110           0
       548 PROA     31       ARG      O        O       -0.510000       15.9990           0
       549 PROA     32       ARG      N        NH1     -0.470000       14.0070           0
       550 PROA     32       ARG      HN       H        0.310000        1.0080           0
       551 PROA     32       ARG      CA       CT1      0.070000       12.0110           0
       552 PROA     32       ARG      HA       HB1      0.090000        1.0080           0
       553 PROA     32       ARG      CB       CT2     -0.180000       12.0110           0
       554 PROA     32       ARG      HB1      HA2      0.090000        1.0080           0
       555 PROA     32       ARG      HB2      HA2      0.090000        1.0080           0
       556 PROA     32       ARG      CG       CT2     -0.180000       12.0110           0
       557 PROA     32       ARG      HG1      HA2      0.090000        1.0080           0
       558 PROA     32       ARG      HG2      HA2      0.090000        1.0080           0
       559 PROA     32       ARG      CD       CT2      0.200000       12.0110           0
       560 PROA     32       ARG      HD1      HA2      0.090000        1.0080           0
       561 PROA     32       ARG      HD2      HA2      0.090000        1.0080           0
       562 PROA     32       ARG      NE       NC2     -0.700000       14.0070           0
       563 PROA     32       ARG      HE       HC       0.440000        1.0080           0
       564 PROA     32       ARG      CZ       C        0.640000       12.0110           0
       565 PROA     32       ARG      NH1      NC2     -0.800000       14.0070           0
       566 PROA     32       ARG      HH11     HC       0.460000        1.0080           0
       567 PROA     32       ARG      HH12     HC       0.460000        1.0080           0
       568 PROA     32       ARG      NH2      NC2     -0.800000       14.0070           0
       569 PROA     32       ARG      HH21     HC       0.460000        1.0080           0
       570 PROA     32       ARG      HH22     HC       0.460000        1.0080           0
       571 PROA     32       ARG      C        C        0.510000       12.0110           0
       572 PROA     32       ARG      O        O       -0.510000       15.9990           0
       573 PROA     33       LEU      N        NH1     -0.470000       14.0070           0
       574 PROA     33       LEU      HN       H        0.310000        1.0080           0
       575 PROA     33       LEU      CA       CT1      0.070000       12.0110           0
       576 PROA     33       LEU      HA       HB1      0.090000        1.0080           0
       577 PROA     33       LEU      CB       CT2     -0.180000       12.0110           0
       578 PROA     33       LEU      HB1      HA2      0.090000        1.0080           0
       579 PROA     33       LEU      HB2      HA2      0.090000        1.0080           0
       580 PROA     33       LEU      CG       CT1     -0.090000       12.0110           0
       581 PROA     33       LEU      HG       HA1      0.090000        1.0080           0
       582 PROA     33       LEU      CD1      CT3     -0.270000       12.0110           0
       583 PROA     33       LEU      HD11     HA3      0.090000        1.0080           0
       584 PROA     33       LEU      HD12     HA3      0.090000        1.0080           0
       585 PROA     33       LEU      HD13     HA3      0.090000        1.0080           0
       586 PROA     33       LEU      CD2      CT3     -0.270000       12.0110           0
       587 PROA     33       LEU      HD21     HA3      0.090000        1.0080           0
       588 PROA     33       LEU      HD22     HA3      0.090000        1.0080           0
       589 PROA     33       LEU      HD23     HA3      0.090000        1.0080           0
       590 PROA     33       LEU      C        C        0.510000       12.0110           0
       591 PROA     33       LEU      O        O       -0.510000       15.9990           0
       592 PROA     34       GLY      N        NH1     -0.470000       14.0070           0
       593 PROA     34       GLY      HN       H        0.310000        1.0080           0
       594 PROA     34       GLY      CA       CT2     -0.020000       12.0110           0
       595 PROA     34       GLY      HA1      HB2      0.090000        1.0080           0
       596 PROA     34       GLY      HA2      HB2      0.090000        1.0080           0
       597 PROA     34       GLY      C        C        0.510000       12.0110           0
       598 PROA     34       GLY      O        O       -0.510000       15.9990           0
       599 PROA     35       ASP      N        NH1     -0.470000       14.0070           0
       600 PROA     35       ASP      HN       H        0.310000        1.0080           0
       601 PROA     35       ASP      CA       CT1      0.070000       12.0110           0
       602 PROA     35       ASP      HA       HB1      0.090000        1.0080           0
       603 PROA     35       ASP      CB       CT2A    -0.280000       12.0110           0
       604 PROA     35       ASP      HB1      HA2      0.090000        1.0080           0
       605 PROA     35       ASP      HB2      HA2      0.090000        1.0080           0
       606 PROA     35       ASP      CG       CC       0.620000       12.0110           0
       607 PROA     35       ASP      OD1      OC      -0.760000       15.9990           0
       608 PROA     35       ASP      OD2      OC      -0.760000       15.9990           0
       609 PROA     35       ASP      C        C        0.510000       12.0110           0
       610 PROA     35       ASP      O        O       -0.510000       15.9990           0
       611 PROA     36       PHE      N        NH1     -0.470000       14.0070           0
       612 PROA     36       PHE      HN       H        0.310000        1.0080           0
       613 PROA     36       PHE      CA       CT1      0.070000       12.0110           0
       614 PROA     36       PHE      HA       HB1      0.090000        1.0080           0
       615 PROA     36       PHE      CB       CT2     -0.180000       12.0110           0
       616 PROA     36       PHE      HB1      HA2      0.090000        1.0080           0
       617 PROA     36       PHE      HB2      HA2      0.090000        1.0080           0
       618 PROA     36       PHE      CG       CA       0.000000       12.0110           0
       619 PROA     36       PHE      CD1      CA      -0.115000       12.0110           0
       620 PROA     36       PHE      HD1      HP       0.115000        1.0080           0
       621 PROA     36       PHE      CE1      CA      -0.115000       12.0110           0
       622 PROA     36       PHE      HE1      HP       0.115000        1.0080           0
       623 PROA     36       PHE      CZ       CA      -0.115000       12.0110           0
       624 PROA     36       PHE      HZ       HP       0.115000        1.0080           0
       625 PROA     36       PHE      CD2      CA      -0.115000       12.0110           0
       626 PROA     36       PHE      HD2      HP       0.115000        1.0080           0
       627 PROA     36       PHE      CE2      CA      -0.115000       12.0110           0
       628 PROA     36       PHE      HE2      HP       0.115000        1.0080           0
       629 PROA     36       PHE      C        C        0.510000       12.0110           0
       630 PROA     36       PHE      O        O       -0.510000       15.9990           0
       631 PROA     37       LEU      N        NH1     -0.470000       14.0070           0
       632 PROA     37       LEU      HN       H        0.310000        1.0080           0
       633 PROA     37       LEU      CA       CT1      0.070000       12.0110           0
       634 PROA     37       LEU      HA       HB1      0.090000        1.0080           0
       635 PROA     37       LEU      CB       CT2     -0.180000       12.0110           0
       636 PROA     37       LEU      HB1      HA2      0.090000        1.0080           0
       637 PROA     37       LEU      HB2      HA2      0.090000        1.0080           0
       638 PROA     37       LEU      CG       CT1     -0.090000       12.0110           0
       639 PROA     37       LEU      HG       HA1      0.090000        1.0080           0
       640 PROA     37       LEU      CD1      CT3     -0.270000       12.0110           0
       641 PROA     37       LEU      HD11     HA3      0.090000        1.0080           0
       642 PROA     37       LEU      HD12     HA3      0.090000        1.0080           0
       643 PROA     37       LEU      HD13     HA3      0.090000        1.0080           0
       644 PROA     37       LEU      CD2      CT3     -0.270000       12.0110           0
       645 PROA     37       LEU      HD21     HA3      0.090000        1.0080           0
       646 PROA     37       LEU      HD22     HA3      0.090000        1.0080           0
       647 PROA     37       LEU      HD23     HA3      0.090000        1.0080           0
       648 PROA     37       LEU      C        C        0.510000       12.0110           0
       649 PROA     37       LEU      O        O       -0.510000       15.9990           0
       650 PROA     38       ASN      N        NH1     -0.470000       14.0070           0
       651 PROA     38       ASN      HN       H        0.310000        1.0080           0
       652 PROA     38       ASN      CA       CT1      0.070000       12.0110           0
       653 PROA     38       ASN      HA       HB1      0.090000        1.0080           0
       654 PROA     38       ASN      CB       CT2     -0.180000       12.0110           0
       655 PROA     38       ASN      HB1      HA2      0.090000        1.0080           0
       656 PROA     38       ASN      HB2      HA2      0.090000        1.0080           0
       657 PROA     38       ASN      CG       CC       0.550000       12.0110           0
       658 PROA     38       ASN      OD1      O       -0.550000       15.9990           0
       659 PROA     38       ASN      ND2      NH2     -0.620000       14.0070           0
       660 PROA     38       ASN      HD21     H        0.320000        1.0080           0
       661 PROA     38       ASN      HD22     H        0.300000        1.0080           0
       662 PROA     38       ASN      C        C        0.510000       12.0110           0
       663 PROA     38       ASN      O        O       -0.510000       15.9990           0
       664 PROA     39       GLN      N        NH1     -0.470000       14.0070           0
       665 PROA     39       GLN      HN       H        0.310000        1.0080           0
       666 PROA     39       GLN      CA       CT1      0.070000       12.0110           0
       667 PROA     39       GLN      HA       HB1      0.090000        1.0080           0
       668 PROA     39       GLN      CB       CT2     -0.180000       12.0110           0
       669 PROA     39       GLN      HB1      HA2      0.090000        1.0080           0
       670 PROA     39       GLN      HB2      HA2      0.090000        1.0080           0
       671 PROA     39       GLN      CG       CT2     -0.180000       12.0110           0
       672 PROA     39       GLN      HG1      HA2      0.090000        1.0080           0
       673 PROA     39       GLN      HG2      HA2      0.090000        1.0080           0
       674 PROA     39       GLN      CD       CC       0.550000       12.0110           0
       675 PROA     39       GLN      OE1      O       -0.550000       15.9990           0
       676 PROA     39       GLN      NE2      NH2     -0.620000       14.0070           0
       677 PROA     39       GLN      HE21     H        0.320000        1.0080           0
       678 PROA     39       GLN      HE22     H        0.300000        1.0080           0
       679 PROA     39       GLN      C        C        0.510000       12.0110           0
       680 PROA     39       GLN      O        O       -0.510000       15.9990           0
       681 PROA     40       GLU      N        NH1     -0.470000       14.0070           0
       682 PROA     40       GLU      HN       H        0.310000        1.0080           0
       683 PROA     40       GLU      CA       CT1      0.070000       12.0110           0
       684 PROA     40       GLU      HA       HB1      0.090000        1.0080           0
       685 PROA     40       GLU      CB       CT2A    -0.180000       12.0110           0
       686 PROA     40       GLU      HB1      HA2      0.090000        1.0080           0
       687 PROA     40       GLU      HB2      HA2      0.090000        1.0080           0
       688 PROA     40       GLU      CG       CT2     -0.280000       12.0110           0
       689 PROA     40       GLU      HG1      HA2      0.090000        1.0080           0
       690 PROA     40       GLU      HG2      HA2      0.090000        1.0080           0
       691 PROA     40       GLU      CD       CC       0.620000       12.0110           0
       692 PROA     40       GLU      OE1      OC      -0.760000       15.9990           0
       693 PROA     40       GLU      OE2      OC      -0.760000       15.9990           0
       694 PROA     40       GLU      C        C        0.510000       12.0110           0
       695 PROA     40       GLU      O        O       -0.510000       15.9990           0
       696 PROA     41       SER      N        NH1     -0.470000       14.0070           0
       697 PROA     41       SER      HN       H        0.310000        1.0080           0
       698 PROA     41       SER      CA       CT1      0.070000       12.0110           0
       699 PROA     41       SER      HA       HB1      0.090000        1.0080           0
       700 PROA     41       SER      CB       CT2      0.050000       12.0110           0
       701 PROA     41       SER      HB1      HA2      0.090000        1.0080           0
       702 PROA     41       SER      HB2      HA2      0.090000        1.0080           0
       703 PROA     41       SER      OG       OH1     -0.660000       15.9990           0
       704 PROA     41       SER      HG1      H        0.430000        1.0080           0
       705 PROA     41       SER      C        C        0.510000       12.0110           0
       706 PROA     41       SER      O        O       -0.510000       15.9990           0
       707 PROA     42       PHE      N        NH1     -0.470000       14.0070           0
       708 PROA     42       PHE      HN       H        0.310000        1.0080           0
       709 PROA     42       PHE      CA       CT1      0.070000       12.0110           0
       710 PROA     42       PHE      HA       HB1      0.090000        1.0080           0
       711 PROA     42       PHE      CB       CT2     -0.180000       12.0110           0
       712 PROA     42       PHE      HB1      HA2      0.090000        1.0080           0
       713 PROA     42       PHE      HB2      HA2      0.090000        1.0080           0
       714 PROA     42       PHE      CG       CA       0.000000       12.0110           0
       715 PROA     42       PHE      CD1      CA      -0.115000       12.0110           0
       716 PROA     42       PHE      HD1      HP       0.115000        1.0080           0
       717 PROA     42       PHE      CE1      CA      -0.115000       12.0110           0
       718 PROA     42       PHE      HE1      HP       0.115000        1.0080           0
       719 PROA     42       PHE      CZ       CA      -0.115000       12.0110           0
       720 PROA     42       PHE      HZ       HP       0.115000        1.0080           0
       721 PROA     42       PHE      CD2      CA      -0.115000       12.0110           0
       722 PROA     42       PHE      HD2      HP       0.115000        1.0080           0
       723 PROA     42       PHE      CE2      CA      -0.115000       12.0110           0
       724 PROA     42       PHE      HE2      HP       0.115000        1.0080           0
       725 PROA     42       PHE      C        C        0.510000       12.0110           0
       726 PROA     42       PHE      O        O       -0.510000       15.9990           0
       727 PROA     43       ASP      N        NH1     -0.470000       14.0070           0
       728 PROA     43       ASP      HN       H        0.310000        1.0080           0
       729 PROA     43       ASP      CA       CT1      0.070000       12.0110           0
       730 PROA     43       ASP      HA       HB1      0.090000        1.0080           0
       731 PROA     43       ASP      CB       CT2A    -0.280000       12.0110           0
       732 PROA     43       ASP      HB1      HA2      0.090000        1.0080           0
       733 PROA     43       ASP      HB2      HA2      0.090000        1.0080           0
       734 PROA     43       ASP      CG       CC       0.620000       12.0110           0
       735 PROA     43       ASP      OD1      OC      -0.760000       15.9990           0
       736 PROA     43       ASP      OD2      OC      -0.760000       15.9990           0
       737 PROA     43       ASP      C        C        0.510000       12.0110           0
       738 PROA     43       ASP      O        O       -0.510000       15.9990           0
       739 PROA     44       LEU      N        NH1     -0.470000       14.0070           0
       740 PROA     44       LEU      HN       H        0.310000        1.0080           0
       741 PROA     44       LEU      CA       CT1      0.070000       12.0110           0
       742 PROA     44       LEU      HA       HB1      0.090000        1.0080           0
       743 PROA     44       LEU      CB       CT2     -0.180000       12.0110           0
       744 PROA     44       LEU      HB1      HA2      0.090000        1.0080           0
       745 PROA     44       LEU      HB2      HA2      0.090000        1.0080           0
       746 PROA     44       LEU      CG       CT1     -0.090000       12.0110           0
       747 PROA     44       LEU      HG       HA1      0.090000        1.0080           0
       748 PROA     44       LEU      CD1      CT3     -0.270000       12.0110           0
       749 PROA     44       LEU      HD11     HA3      0.090000        1.0080           0
       750 PROA     44       LEU      HD12     HA3      0.090000        1.0080           0
       751 PROA     44       LEU      HD13     HA3      0.090000        1.0080           0
       752 PROA     44       LEU      CD2      CT3     -0.270000       12.0110           0
       753 PROA     44       LEU      HD21     HA3      0.090000        1.0080           0
       754 PROA     44       LEU      HD22     HA3      0.090000        1.0080           0
       755 PROA     44       LEU      HD23     HA3      0.090000        1.0080           0
       756 PROA     44       LEU      C        C        0.510000       12.0110           0
       757 PROA     44       LEU      O        O       -0.510000       15.9990           0
       758 PROA     45       ALA      N        NH1     -0.470000       14.0070           0
       759 PROA     45       ALA      HN       H        0.310000        1.0080           0
       760 PROA     45       ALA      CA       CT1      0.070000       12.0110           0
       761 PROA     45       ALA      HA       HB1      0.090000        1.0080           0
       762 PROA     45       ALA      CB       CT3     -0.270000       12.0110           0
       763 PROA     45       ALA      HB1      HA3      0.090000        1.0080           0
       764 PROA     45       ALA      HB2      HA3      0.090000        1.0080           0
       765 PROA     45       ALA      HB3      HA3      0.090000        1.0080           0
       766 PROA     45       ALA      C        C        0.510000       12.0110           0
       767 PROA     45       ALA      O        O       -0.510000       15.9990           0
       768 PROA     46       LEU      N        NH1     -0.470000       14.0070           0
       769 PROA     46       LEU      HN       H        0.310000        1.0080           0
       770 PROA     46       LEU      CA       CT1      0.070000       12.0110           0
       771 PROA     46       LEU      HA       HB1      0.090000        1.0080           0
       772 PROA     46       LEU      CB       CT2     -0.180000       12.0110           0
       773 PROA     46       LEU      HB1      HA2      0.090000        1.0080           0
       774 PROA     46       LEU      HB2      HA2      0.090000        1.0080           0
       775 PROA     46       LEU      CG       CT1     -0.090000       12.0110           0
       776 PROA     46       LEU      HG       HA1      0.090000        1.0080           0
       777 PROA     46       LEU      CD1      CT3     -0.270000       12.0110           0
       778 PROA     46       LEU      HD11     HA3      0.090000        1.0080           0
       779 PROA     46       LEU      HD12     HA3      0.090000        1.0080           0
       780 PROA     46       LEU      HD13     HA3      0.090000        1.0080           0
       781 PROA     46       LEU      CD2      CT3     -0.270000       12.0110           0
       782 PROA     46       LEU      HD21     HA3      0.090000        1.0080           0
       783 PROA     46       LEU      HD22     HA3      0.090000        1.0080           0
       784 PROA     46       LEU      HD23     HA3      0.090000        1.0080           0
       785 PROA     46       LEU      C        C        0.510000       12.0110           0
       786 PROA     46       LEU      O        O       -0.510000       15.9990           0
       787 PROA     47       LEU      N        NH1     -0.470000       14.0070           0
       788 PROA     47       LEU      HN       H        0.310000        1.0080           0
       789 PROA     47       LEU      CA       CT1      0.070000       12.0110           0
       790 PROA     47       LEU      HA       HB1      0.090000        1.0080           0
       791 PROA     47       LEU      CB       CT2     -0.180000       12.0110           0
       792 PROA     47       LEU      HB1      HA2      0.090000        1.0080           0
       793 PROA     47       LEU      HB2      HA2      0.090000        1.0080           0
       794 PROA     47       LEU      CG       CT1     -0.090000       12.0110           0
       795 PROA     47       LEU      HG       HA1      0.090000        1.0080           0
       796 PROA     47       LEU      CD1      CT3     -0.270000       12.0110           0
       797 PROA     47       LEU      HD11     HA3      0.090000        1.0080           0
       798 PROA     47       LEU      HD12     HA3      0.090000        1.0080           0
       799 PROA     47       LEU      HD13     HA3      0.090000        1.0080           0
       800 PROA     47       LEU      CD2      CT3     -0.270000       12.0110           0
       801 PROA     47       LEU      HD21     HA3      0.090000        1.0080           0
       802 PROA     47       LEU      HD22     HA3      0.090000        1.0080           0
       803 PROA     47       LEU      HD23     HA3      0.090000        1.0080           0
       804 PROA     47       LEU      C        C        0.510000       12.0110           0
       805 PROA     47       LEU      O        O       -0.510000       15.9990           0
       806 PROA     48       GLU      N        NH1     -0.470000       14.0070           0
       807 PROA     48       GLU      HN       H        0.310000        1.0080           0
       808 PROA     48       GLU      CA       CT1      0.070000       12.0110           0
       809 PROA     48       GLU      HA       HB1      0.090000        1.0080           0
       810 PROA     48       GLU      CB       CT2A    -0.180000       12.0110           0
       811 PROA     48       GLU      HB1      HA2      0.090000        1.0080           0
       812 PROA     48       GLU      HB2      HA2      0.090000        1.0080           0
       813 PROA     48       GLU      CG       CT2     -0.280000       12.0110           0
       814 PROA     48       GLU      HG1      HA2      0.090000        1.0080           0
       815 PROA     48       GLU      HG2      HA2      0.090000        1.0080           0
       816 PROA     48       GLU      CD       CC       0.620000       12.0110           0
       817 PROA     48       GLU      OE1      OC      -0.760000       15.9990           0
       818 PROA     48       GLU      OE2      OC      -0.760000       15.9990           0
       819 PROA     48       GLU      C        C        0.510000       12.0110           0
       820 PROA     48       GLU      O        O       -0.510000       15.9990           0
       821 PROA     49       GLU      N        NH1     -0.470000       14.0070           0
       822 PROA     49       GLU      HN       H        0.310000        1.0080           0
       823 PROA     49       GLU      CA       CT1      0.070000       12.0110           0
       824 PROA     49       GLU      HA       HB1      0.090000        1.0080           0
       825 PROA     49       GLU      CB       CT2A    -0.180000       12.0110           0
       826 PROA     49       GLU      HB1      HA2      0.090000        1.0080           0
       827 PROA     49       GLU      HB2      HA2      0.090000        1.0080           0
       828 PROA     49       GLU      CG       CT2     -0.280000       12.0110           0
       829 PROA     49       GLU      HG1      HA2      0.090000        1.0080           0
       830 PROA     49       GLU      HG2      HA2      0.090000        1.0080           0
       831 PROA     49       GLU      CD       CC       0.620000       12.0110           0
       832 PROA     49       GLU      OE1      OC      -0.760000       15.9990           0
       833 PROA     49       GLU      OE2      OC      -0.760000       15.9990           0
       834 PROA     49       GLU      C        C        0.510000       12.0110           0
       835 PROA     49       GLU      O        O       -0.510000       15.9990           0
       836 PROA     50       VAL      N        NH1     -0.470000       14.0070           0
       837 PROA     50       VAL      HN       H        0.310000        1.0080           0
       838 PROA     50       VAL      CA       CT1      0.070000       12.0110           0
       839 PROA     50       VAL      HA       HB1      0.090000        1.0080           0
       840 PROA     50       VAL      CB       CT1     -0.090000       12.0110           0
       841 PROA     50       VAL      HB       HA1      0.090000        1.0080           0
       842 PROA     50       VAL      CG1      CT3     -0.270000       12.0110           0
       843 PROA     50       VAL      HG11     HA3      0.090000        1.0080           0
       844 PROA     50       VAL      HG12     HA3      0.090000        1.0080           0
       845 PROA     50       VAL      HG13     HA3      0.090000        1.0080           0
       846 PROA     50       VAL      CG2      CT3     -0.270000       12.0110           0
       847 PROA     50       VAL      HG21     HA3      0.090000        1.0080           0
       848 PROA     50       VAL      HG22     HA3      0.090000        1.0080           0
       849 PROA     50       VAL      HG23     HA3      0.090000        1.0080           0
       850 PROA     50       VAL      C        C        0.510000       12.0110           0
       851 PROA     50       VAL      O        O       -0.510000       15.9990           0
       852 PROA     51       TRP      N        NH1     -0.470000       14.0070           0
       853 PROA     51       TRP      HN       H        0.310000        1.0080           0
       854 PROA     51       TRP      CA       CT1      0.070000       12.0110           0
       855 PROA     51       TRP      HA       HB1      0.090000        1.0080           0
       856 PROA     51       TRP      CB       CT2     -0.180000       12.0110           0
       857 PROA     51       TRP      HB1      HA2      0.090000        1.0080           0
       858 PROA     51       TRP      HB2      HA2      0.090000        1.0080           0
       859 PROA     51       TRP      CG       CY      -0.030000       12.0110           0
       860 PROA     51       TRP      CD1      CA      -0.150000       12.0110           0
       861 PROA     51       TRP      HD1      HP       0.220000        1.0080           0
       862 PROA     51       TRP      NE1      NY      -0.510000       14.0070           0
       863 PROA     51       TRP      HE1      H        0.370000        1.0080           0
       864 PROA     51       TRP      CE2      CPT      0.240000       12.0110           0
       865 PROA     51       TRP      CD2      CPT      0.110000       12.0110           0
       866 PROA     51       TRP      CE3      CAI     -0.250000       12.0110           0
       867 PROA     51       TRP      HE3      HP       0.170000        1.0080           0
       868 PROA     51       TRP      CZ3      CA      -0.200000       12.0110           0
       869 PROA     51       TRP      HZ3      HP       0.140000        1.0080           0
       870 PROA     51       TRP      CZ2      CAI     -0.270000       12.0110           0
       871 PROA     51       TRP      HZ2      HP       0.160000        1.0080           0
       872 PROA     51       TRP      CH2      CA      -0.140000       12.0110           0
       873 PROA     51       TRP      HH2      HP       0.140000        1.0080           0
       874 PROA     51       TRP      C        C        0.510000       12.0110           0
       875 PROA     51       TRP      O        O       -0.510000       15.9990           0
       876 PROA     52       SER      N        NH1     -0.470000       14.0070           0
       877 PROA     52       SER      HN       H        0.310000        1.0080           0
       878 PROA     52       SER      CA       CT1      0.070000       12.0110           0
       879 PROA     52       SER      HA       HB1      0.090000        1.0080           0
       880 PROA     52       SER      CB       CT2      0.050000       12.0110           0
       881 PROA     52       SER      HB1      HA2      0.090000        1.0080           0
       882 PROA     52       SER      HB2      HA2      0.090000        1.0080           0
       883 PROA     52       SER      OG       OH1     -0.660000       15.9990           0
       884 PROA     52       SER      HG1      H        0.430000        1.0080           0
       885 PROA     52       SER      C        C        0.510000       12.0110           0
       886 PROA     52       SER      O        O       -0.510000       15.9990           0
       887 PROA     53       GLU      N        NH1     -0.470000       14.0070           0
       888 PROA     53       GLU      HN       H        0.310000        1.0080           0
       889 PROA     53       GLU      CA       CT1      0.070000       12.0110           0
       890 PROA     53       GLU      HA       HB1      0.090000        1.0080           0
       891 PROA     53       GLU      CB       CT2A    -0.180000       12.0110           0
       892 PROA     53       GLU      HB1      HA2      0.090000        1.0080           0
       893 PROA     53       GLU      HB2      HA2      0.090000        1.0080           0
       894 PROA     53       GLU      CG       CT2     -0.280000       12.0110           0
       895 PROA     53       GLU      HG1      HA2      0.090000        1.0080           0
       896 PROA     53       GLU      HG2      HA2      0.090000        1.0080           0
       897 PROA     53       GLU      CD       CC       0.620000       12.0110           0
       898 PROA     53       GLU      OE1      OC      -0.760000       15.9990           0
       899 PROA     53       GLU      OE2      OC      -0.760000       15.9990           0
       900 PROA     53       GLU      C        C        0.510000       12.0110           0
       901 PROA     53       GLU      O        O       -0.510000       15.9990           0
       902 PROA     54       GLN      N        NH1     -0.470000       14.0070           0
       903 PROA     54       GLN      HN       H        0.310000        1.0080           0
       904 PROA     54       GLN      CA       CT1      0.070000       12.0110           0
       905 PROA     54       GLN      HA       HB1      0.090000        1.0080           0
       906 PROA     54       GLN      CB       CT2     -0.180000       12.0110           0
       907 PROA     54       GLN      HB1      HA2      0.090000        1.0080           0
       908 PROA     54       GLN      HB2      HA2      0.090000        1.0080           0
       909 PROA     54       GLN      CG       CT2     -0.180000       12.0110           0
       910 PROA     54       GLN      HG1      HA2      0.090000        1.0080           0
       911 PROA     54       GLN      HG2      HA2      0.090000        1.0080           0
       912 PROA     54       GLN      CD       CC       0.550000       12.0110           0
       913 PROA     54       GLN      OE1      O       -0.550000       15.9990           0
       914 PROA     54       GLN      NE2      NH2     -0.620000       14.0070           0
       915 PROA     54       GLN      HE21     H        0.320000        1.0080           0
       916 PROA     54       GLN      HE22     H        0.300000        1.0080           0
       917 PROA     54       GLN      C        C        0.510000       12.0110           0
       918 PROA     54       GLN      O        O       -0.510000       15.9990           0
       919 PROA     55       ASP      N        NH1     -0.470000       14.0070           0
       920 PROA     55       ASP      HN       H        0.310000        1.0080           0
       921 PROA     55       ASP      CA       CT1      0.070000       12.0110           0
       922 PROA     55       ASP      HA       HB1      0.090000        1.0080           0
       923 PROA     55       ASP      CB       CT2A    -0.280000       12.0110           0
       924 PROA     55       ASP      HB1      HA2      0.090000        1.0080           0
       925 PROA     55       ASP      HB2      HA2      0.090000        1.0080           0
       926 PROA     55       ASP      CG       CC       0.620000       12.0110           0
       927 PROA     55       ASP      OD1      OC      -0.760000       15.9990           0
       928 PROA     55       ASP      OD2      OC      -0.760000       15.9990           0
       929 PROA     55       ASP      C        C        0.510000       12.0110           0
       930 PROA     55       ASP      O        O       -0.510000       15.9990           0
       931 PROA     56       PHE      N        NH1     -0.470000       14.0070           0
       932 PROA     56       PHE      HN       H        0.310000        1.0080           0
       933 PROA     56       PHE      CA       CT1      0.070000       12.0110           0
       934 PROA     56       PHE      HA       HB1      0.090000        1.0080           0
       935 PROA     56       PHE      CB       CT2     -0.180000       12.0110           0
       936 PROA     56       PHE      HB1      HA2      0.090000        1.0080           0
       937 PROA     56       PHE      HB2      HA2      0.090000        1.0080           0
       938 PROA     56       PHE      CG       CA       0.000000       12.0110           0
       939 PROA     56       PHE      CD1      CA      -0.115000       12.0110           0
       940 PROA     56       PHE      HD1      HP       0.115000        1.0080           0
       941 PROA     56       PHE      CE1      CA      -0.115000       12.0110           0
       942 PROA     56       PHE      HE1      HP       0.115000        1.0080           0
       943 PROA     56       PHE      CZ       CA      -0.115000       12.0110           0
       944 PROA     56       PHE      HZ       HP       0.115000        1.0080           0
       945 PROA     56       PHE      CD2      CA      -0.115000       12.0110           0
       946 PROA     56       PHE      HD2      HP       0.115000        1.0080           0
       947 PROA     56       PHE      CE2      CA      -0.115000       12.0110           0
       948 PROA     56       PHE      HE2      HP       0.115000        1.0080           0
       949 PROA     56       PHE      C        C        0.510000       12.0110           0
       950 PROA     56       PHE      O        O       -0.510000       15.9990           0
       951 PROA     57       GLN      N        NH1     -0.470000       14.0070           0
       952 PROA     57       GLN      HN       H        0.310000        1.0080           0
       953 PROA     57       GLN      CA       CT1      0.070000       12.0110           0
       954 PROA     57       GLN      HA       HB1      0.090000        1.0080           0
       955 PROA     57       GLN      CB       CT2     -0.180000       12.0110           0
       956 PROA     57       GLN      HB1      HA2      0.090000        1.0080           0
       957 PROA     57       GLN      HB2      HA2      0.090000        1.0080           0
       958 PROA     57       GLN      CG       CT2     -0.180000       12.0110           0
       959 PROA     57       GLN      HG1      HA2      0.090000        1.0080           0
       960 PROA     57       GLN      HG2      HA2      0.090000        1.0080           0
       961 PROA     57       GLN      CD       CC       0.550000       12.0110           0
       962 PROA     57       GLN      OE1      O       -0.550000       15.9990           0
       963 PROA     57       GLN      NE2      NH2     -0.620000       14.0070           0
       964 PROA     57       GLN      HE21     H        0.320000        1.0080           0
       965 PROA     57       GLN      HE22     H        0.300000        1.0080           0
       966 PROA     57       GLN      C        C        0.510000       12.0110           0
       967 PROA     57       GLN      O        O       -0.510000       15.9990           0
       968 PROA     58       TYR      N        NH1     -0.470000       14.0070           0
       969 PROA     58       TYR      HN       H        0.310000        1.0080           0
       970 PROA     58       TYR      CA       CT1      0.070000       12.0110           0
       971 PROA     58       TYR      HA       HB1      0.090000        1.0080           0
       972 PROA     58       TYR      CB       CT2     -0.180000       12.0110           0
       973 PROA     58       TYR      HB1      HA2      0.090000        1.0080           0
       974 PROA     58       TYR      HB2      HA2      0.090000        1.0080           0
       975 PROA     58       TYR      CG       CA       0.000000       12.0110           0
       976 PROA     58       TYR      CD1      CA      -0.115000       12.0110           0
       977 PROA     58       TYR      HD1      HP       0.115000        1.0080           0
       978 PROA     58       TYR      CE1      CA      -0.115000       12.0110           0
       979 PROA     58       TYR      HE1      HP       0.115000        1.0080           0
       980 PROA     58       TYR      CZ       CA       0.110000       12.0110           0
       981 PROA     58       TYR      OH       OH1     -0.540000       15.9990           0
       982 PROA     58       TYR      HH       H        0.430000        1.0080           0
       983 PROA     58       TYR      CD2      CA      -0.115000       12.0110           0
       984 PROA     58       TYR      HD2      HP       0.115000        1.0080           0
       985 PROA     58       TYR      CE2      CA      -0.115000       12.0110           0
       986 PROA     58       TYR      HE2      HP       0.115000        1.0080           0
       987 PROA     58       TYR      C        C        0.510000       12.0110           0
       988 PROA     58       TYR      O        O       -0.510000       15.9990           0
       989 PROA     59       LEU      N        NH1     -0.470000       14.0070           0
       990 PROA     59       LEU      HN       H        0.310000        1.0080           0
       991 PROA     59       LEU      CA       CT1      0.070000       12.0110           0
       992 PROA     59       LEU      HA       HB1      0.090000        1.0080           0
       993 PROA     59       LEU      CB       CT2     -0.180000       12.0110           0
       994 PROA     59       LEU      HB1      HA2      0.090000        1.0080           0
       995 PROA     59       LEU      HB2      HA2      0.090000        1.0080           0
       996 PROA     59       LEU      CG       CT1     -0.090000       12.0110           0
       997 PROA     59       LEU      HG       HA1      0.090000        1.0080           0
       998 PROA     59       LEU      CD1      CT3     -0.270000       12.0110           0
       999 PROA     59       LEU      HD11     HA3      0.090000        1.0080           0
      1000 PROA     59       LEU      HD12     HA3      0.090000        1.0080           0
      1001 PROA     59       LEU      HD13     HA3      0.090000        1.0080           0
      1002 PROA     59       LEU      CD2      CT3     -0.270000       12.0110           0
      1003 PROA     59       LEU      HD21     HA3      0.090000        1.0080           0
      1004 PROA     59       LEU      HD22     HA3      0.090000        1.0080           0
      1005 PROA     59       LEU      HD23     HA3      0.090000        1.0080           0
      1006 PROA     59       LEU      C        C        0.510000       12.0110           0
      1007 PROA     59       LEU      O        O       -0.510000       15.9990           0
      1008 PROA     60       ARG      N        NH1     -0.470000       14.0070           0
      1009 PROA     60       ARG      HN       H        0.310000        1.0080           0
      1010 PROA     60       ARG      CA       CT1      0.070000       12.0110           0
      1011 PROA     60       ARG      HA       HB1      0.090000        1.0080           0
      1012 PROA     60       ARG      CB       CT2     -0.180000       12.0110           0
      1013 PROA     60       ARG      HB1      HA2      0.090000        1.0080           0
      1014 PROA     60       ARG      HB2      HA2      0.090000        1.0080           0
      1015 PROA     60       ARG      CG       CT2     -0.180000       12.0110           0
      1016 PROA     60       ARG      HG1      HA2      0.090000        1.0080           0
      1017 PROA     60       ARG      HG2      HA2      0.090000        1.0080           0
      1018 PROA     60       ARG      CD       CT2      0.200000       12.0110           0
      1019 PROA     60       ARG      HD1      HA2      0.090000        1.0080           0
      1020 PROA     60       ARG      HD2      HA2      0.090000        1.0080           0
      1021 PROA     60       ARG      NE       NC2     -0.700000       14.0070           0
      1022 PROA     60       ARG      HE       HC       0.440000        1.0080           0
      1023 PROA     60       ARG      CZ       C        0.640000       12.0110           0
      1024 PROA     60       ARG      NH1      NC2     -0.800000       14.0070           0
      1025 PROA     60       ARG      HH11     HC       0.460000        1.0080           0
      1026 PROA     60       ARG      HH12     HC       0.460000        1.0080           0
      1027 PROA     60       ARG      NH2      NC2     -0.800000       14.0070           0
      1028 PROA     60       ARG      HH21     HC       0.460000        1.0080           0
      1029 PROA     60       ARG      HH22     HC       0.460000        1.0080           0
      1030 PROA     60       ARG      C        C        0.510000       12.0110           0
      1031 PROA     60       ARG      O        O       -0.510000       15.9990           0
      1032 PROA     61       GLN      N        NH1     -0.470000       14.0070           0
      1033 PROA     61       GLN      HN       H        0.310000        1.0080           0
      1034 PROA     61       GLN      CA       CT1      0.070000       12.0110           0
      1035 PROA     61       GLN      HA       HB1      0.090000        1.0080           0
      1036 PROA     61       GLN      CB       CT2     -0.180000       12.0110           0
      1037 PROA     61       GLN      HB1      HA2      0.090000        1.0080           0
      1038 PROA     61       GLN      HB2      HA2      0.090000        1.0080           0
      1039 PROA     61       GLN      CG       CT2     -0.180000       12.0110           0
      1040 PROA     61       GLN      HG1      HA2      0.090000        1.0080           0
      1041 PROA     61       GLN      HG2      HA2      0.090000        1.0080           0
      1042 PROA     61       GLN      CD       CC       0.550000       12.0110           0
      1043 PROA     61       GLN      OE1      O       -0.550000       15.9990           0
      1044 PROA     61       GLN      NE2      NH2     -0.620000       14.0070           0
      1045 PROA     61       GLN      HE21     H        0.320000        1.0080           0
      1046 PROA     61       GLN      HE22     H        0.300000        1.0080           0
      1047 PROA     61       GLN      C        C        0.510000       12.0110           0
      1048 PROA     61       GLN      O        O       -0.510000       15.9990           0
      1049 PROA     62       LYS      N        NH1     -0.470000       14.0070           0
      1050 PROA     62       LYS      HN       H        0.310000        1.0080           0
      1051 PROA     62       LYS      CA       CT1      0.070000       12.0110           0
      1052 PROA     62       LYS      HA       HB1      0.090000        1.0080           0
      1053 PROA     62       LYS      CB       CT2     -0.180000       12.0110           0
      1054 PROA     62       LYS      HB1      HA2      0.090000        1.0080           0
      1055 PROA     62       LYS      HB2      HA2      0.090000        1.0080           0
      1056 PROA     62       LYS      CG       CT2     -0.180000       12.0110           0
      1057 PROA     62       LYS      HG1      HA2      0.090000        1.0080           0
      1058 PROA     62       LYS      HG2      HA2      0.090000        1.0080           0
      1059 PROA     62       LYS      CD       CT2     -0.180000       12.0110           0
      1060 PROA     62       LYS      HD1      HA2      0.090000        1.0080           0
      1061 PROA     62       LYS      HD2      HA2      0.090000        1.0080           0
      1062 PROA     62       LYS      CE       CT2      0.210000       12.0110           0
      1063 PROA     62       LYS      HE1      HA2      0.050000        1.0080           0
      1064 PROA     62       LYS      HE2      HA2      0.050000        1.0080           0
      1065 PROA     62       LYS      NZ       NH3     -0.300000       14.0070           0
      1066 PROA     62       LYS      HZ1      HC       0.330000        1.0080           0
      1067 PROA     62       LYS      HZ2      HC       0.330000        1.0080           0
      1068 PROA     62       LYS      HZ3      HC       0.330000        1.0080           0
      1069 PROA     62       LYS      C        C        0.510000       12.0110           0
      1070 PROA     62       LYS      O        O       -0.510000       15.9990           0
      1071 PROA     63       LEU      N        NH1     -0.470000       14.0070           0
      1072 PROA     63       LEU      HN       H        0.310000        1.0080           0
      1073 PROA     63       LEU      CA       CT1      0.070000       12.0110           0
      1074 PROA     63       LEU      HA       HB1      0.090000        1.0080           0
      1075 PROA     63       LEU      CB       CT2     -0.180000       12.0110           0
      1076 PROA     63       LEU      HB1      HA2      0.090000        1.0080           0
      1077 PROA     63       LEU      HB2      HA2      0.090000        1.0080           0
      1078 PROA     63       LEU      CG       CT1     -0.090000       12.0110           0
      1079 PROA     63       LEU      HG       HA1      0.090000        1.0080           0
      1080 PROA     63       LEU      CD1      CT3     -0.270000       12.0110           0
      1081 PROA     63       LEU      HD11     HA3      0.090000        1.0080           0
      1082 PROA     63       LEU      HD12     HA3      0.090000        1.0080           0
      1083 PROA     63       LEU      HD13     HA3      0.090000        1.0080           0
      1084 PROA     63       LEU      CD2      CT3     -0.270000       12.0110           0
      1085 PROA     63       LEU      HD21     HA3      0.090000        1.0080           0
      1086 PROA     63       LEU      HD22     HA3      0.090000        1.0080           0
      1087 PROA     63       LEU      HD23     HA3      0.090000        1.0080           0
      1088 PROA     63       LEU      C        C        0.510000       12.0110           0
      1089 PROA     63       LEU      O        O       -0.510000       15.9990           0
      1090 PROA     64       SER      N        NH1     -0.470000       14.0070           0
      1091 PROA     64       SER      HN       H        0.310000        1.0080           0
      1092 PROA     64       SER      CA       CT1      0.070000       12.0110           0
      1093 PROA     64       SER      HA       HB1      0.090000        1.0080           0
      1094 PROA     64       SER      CB       CT2      0.050000       12.0110           0
      1095 PROA     64       SER      HB1      HA2      0.090000        1.0080           0
      1096 PROA     64       SER      HB2      HA2      0.090000        1.0080           0
      1097 PROA     64       SER      OG       OH1     -0.660000       15.9990           0
      1098 PROA     64       SER      HG1      H        0.430000        1.0080           0
      1099 PROA     64       SER      C        C        0.510000       12.0110           0
      1100 PROA     64       SER      O        O       -0.510000       15.9990           0
      1101 PROA     65       PRO      N        N       -0.290000       14.0070           0
      1102 PROA     65       PRO      CD       CP3      0.000000       12.0110           0
      1103 PROA     65       PRO      HD1      HA2      0.090000        1.0080           0
      1104 PROA     65       PRO      HD2      HA2      0.090000        1.0080           0
      1105 PROA     65       PRO      CA       CP1      0.020000       12.0110           0
      1106 PROA     65       PRO      HA       HB1      0.090000        1.0080           0
      1107 PROA     65       PRO      CB       CP2     -0.180000       12.0110           0
      1108 PROA     65       PRO      HB1      HA2      0.090000        1.0080           0
      1109 PROA     65       PRO      HB2      HA2      0.090000        1.0080           0
      1110 PROA     65       PRO      CG       CP2     -0.180000       12.0110           0
      1111 PROA     65       PRO      HG1      HA2      0.090000        1.0080           0
      1112 PROA     65       PRO      HG2      HA2      0.090000        1.0080           0
      1113 PROA     65       PRO      C        C        0.510000       12.0110           0
      1114 PROA     65       PRO      O        O       -0.510000       15.9990           0
      1115 PROA     66       THR      N        NH1     -0.470000       14.0070           0
      1116 PROA     66       THR      HN       H        0.310000        1.0080           0
      1117 PROA     66       THR      CA       CT1      0.070000       12.0110           0
      1118 PROA     66       THR      HA       HB1      0.090000        1.0080           0
      1119 PROA     66       THR      CB       CT1      0.140000       12.0110           0
      1120 PROA     66       THR      HB       HA1      0.090000        1.0080           0
      1121 PROA     66       THR      OG1      OH1     -0.660000       15.9990           0
      1122 PROA     66       THR      HG1      H        0.430000        1.0080           0
      1123 PROA     66       THR      CG2      CT3     -0.270000       12.0110           0
      1124 PROA     66       THR      HG21     HA3      0.090000        1.0080           0
      1125 PROA     66       THR      HG22     HA3      0.090000        1.0080           0
      1126 PROA     66       THR      HG23     HA3      0.090000        1.0080           0
      1127 PROA     66       THR      C        C        0.510000       12.0110           0
      1128 PROA     66       THR      O        O       -0.510000       15.9990           0
      1129 PROA     67       TYR      N        NH1     -0.470000       14.0070           0
      1130 PROA     67       TYR      HN       H        0.310000        1.0080           0
      1131 PROA     67       TYR      CA       CT1      0.070000       12.0110           0
      1132 PROA     67       TYR      HA       HB1      0.090000        1.0080           0
      1133 PROA     67       TYR      CB       CT2     -0.180000       12.0110           0
      1134 PROA     67       TYR      HB1      HA2      0.090000        1.0080           0
      1135 PROA     67       TYR      HB2      HA2      0.090000        1.0080           0
      1136 PROA     67       TYR      CG       CA       0.000000       12.0110           0
      1137 PROA     67       TYR      CD1      CA      -0.115000       12.0110           0
      1138 PROA     67       TYR      HD1      HP       0.115000        1.0080           0
      1139 PROA     67       TYR      CE1      CA      -0.115000       12.0110           0
      1140 PROA     67       TYR      HE1      HP       0.115000        1.0080           0
      1141 PROA     67       TYR      CZ       CA       0.110000       12.0110           0
      1142 PROA     67       TYR      OH       OH1     -0.540000       15.9990           0
      1143 PROA     67       TYR      HH       H        0.430000        1.0080           0
      1144 PROA     67       TYR      CD2      CA      -0.115000       12.0110           0
      1145 PROA     67       TYR      HD2      HP       0.115000        1.0080           0
      1146 PROA     67       TYR      CE2      CA      -0.115000       12.0110           0
      1147 PROA     67       TYR      HE2      HP       0.115000        1.0080           0
      1148 PROA     67       TYR      C        C        0.510000       12.0110           0
      1149 PROA     67       TYR      O        O       -0.510000       15.9990           0
      1150 PROA     68       PRO      N        N       -0.290000       14.0070           0
      1151 PROA     68       PRO      CD       CP3      0.000000       12.0110           0
      1152 PROA     68       PRO      HD1      HA2      0.090000        1.0080           0
      1153 PROA     68       PRO      HD2      HA2      0.090000        1.0080           0
      1154 PROA     68       PRO      CA       CP1      0.020000       12.0110           0
      1155 PROA     68       PRO      HA       HB1      0.090000        1.0080           0
      1156 PROA     68       PRO      CB       CP2     -0.180000       12.0110           0
      1157 PROA     68       PRO      HB1      HA2      0.090000        1.0080           0
      1158 PROA     68       PRO      HB2      HA2      0.090000        1.0080           0
      1159 PROA     68       PRO      CG       CP2     -0.180000       12.0110           0
      1160 PROA     68       PRO      HG1      HA2      0.090000        1.0080           0
      1161 PROA     68       PRO      HG2      HA2      0.090000        1.0080           0
      1162 PROA     68       PRO      C        C        0.510000       12.0110           0
      1163 PROA     68       PRO      O        O       -0.510000       15.9990           0
      1164 PROA     69       ALA      N        NH1     -0.470000       14.0070           0
      1165 PROA     69       ALA      HN       H        0.310000        1.0080           0
      1166 PROA     69       ALA      CA       CT1      0.070000       12.0110           0
      1167 PROA     69       ALA      HA       HB1      0.090000        1.0080           0
      1168 PROA     69       ALA      CB       CT3     -0.270000       12.0110           0
      1169 PROA     69       ALA      HB1      HA3      0.090000        1.0080           0
      1170 PROA     69       ALA      HB2      HA3      0.090000        1.0080           0
      1171 PROA     69       ALA      HB3      HA3      0.090000        1.0080           0
      1172 PROA     69       ALA      C        C        0.510000       12.0110           0
      1173 PROA     69       ALA      O        O       -0.510000       15.9990           0
      1174 PROA     70       ALA      N        NH1     -0.470000       14.0070           0
      1175 PROA     70       ALA      HN       H        0.310000        1.0080           0
      1176 PROA     70       ALA      CA       CT1      0.070000       12.0110           0
      1177 PROA     70       ALA      HA       HB1      0.090000        1.0080           0
      1178 PROA     70       ALA      CB       CT3     -0.270000       12.0110           0
      1179 PROA     70       ALA      HB1      HA3      0.090000        1.0080           0
      1180 PROA     70       ALA      HB2      HA3      0.090000        1.0080           0
      1181 PROA     70       ALA      HB3      HA3      0.090000        1.0080           0
      1182 PROA     70       ALA      C        C        0.510000       12.0110           0
      1183 PROA     70       ALA      O        O       -0.510000       15.9990           0
      1184 PROA     71       HSD      N        NH1     -0.470000       14.0070           0
      1185 PROA     71       HSD      HN       H        0.310000        1.0080           0
      1186 PROA     71       HSD      CA       CT1      0.070000       12.0110           0
      1187 PROA     71       HSD      HA       HB1      0.090000        1.0080           0
      1188 PROA     71       HSD      CB       CT2     -0.090000       12.0110           0
      1189 PROA     71       HSD      HB1      HA2      0.090000        1.0080           0
      1190 PROA     71       HSD      HB2      HA2      0.090000        1.0080           0
      1191 PROA     71       HSD      ND1      NR1     -0.360000       14.0070           0
      1192 PROA     71       HSD      HD1      H        0.320000        1.0080           0
      1193 PROA     71       HSD      CG       CPH1    -0.050000       12.0110           0
      1194 PROA     71       HSD      CE1      CPH2     0.250000       12.0110           0
      1195 PROA     71       HSD      HE1      HR1      0.130000        1.0080           0
      1196 PROA     71       HSD      NE2      NR2     -0.700000       14.0070           0
      1197 PROA     71       HSD      CD2      CPH1     0.220000       12.0110           0
      1198 PROA     71       HSD      HD2      HR3      0.100000        1.0080           0
      1199 PROA     71       HSD      C        C        0.510000       12.0110           0
      1200 PROA     71       HSD      O        O       -0.510000       15.9990           0
      1201 PROA     72       HSD      N        NH1     -0.470000       14.0070           0
      1202 PROA     72       HSD      HN       H        0.310000        1.0080           0
      1203 PROA     72       HSD      CA       CT1      0.070000       12.0110           0
      1204 PROA     72       HSD      HA       HB1      0.090000        1.0080           0
      1205 PROA     72       HSD      CB       CT2     -0.090000       12.0110           0
      1206 PROA     72       HSD      HB1      HA2      0.090000        1.0080           0
      1207 PROA     72       HSD      HB2      HA2      0.090000        1.0080           0
      1208 PROA     72       HSD      ND1      NR1     -0.360000       14.0070           0
      1209 PROA     72       HSD      HD1      H        0.320000        1.0080           0
      1210 PROA     72       HSD      CG       CPH1    -0.050000       12.0110           0
      1211 PROA     72       HSD      CE1      CPH2     0.250000       12.0110           0
      1212 PROA     72       HSD      HE1      HR1      0.130000        1.0080           0
      1213 PROA     72       HSD      NE2      NR2     -0.700000       14.0070           0
      1214 PROA     72       HSD      CD2      CPH1     0.220000       12.0110           0
      1215 PROA     72       HSD      HD2      HR3      0.100000        1.0080           0
      1216 PROA     72       HSD      C        C        0.510000       12.0110           0
      1217 PROA     72       HSD      O        O       -0.510000       15.9990           0
      1218 PROA     73       PHE      N        NH1     -0.470000       14.0070           0
      1219 PROA     73       PHE      HN       H        0.310000        1.0080           0
      1220 PROA     73       PHE      CA       CT1      0.070000       12.0110           0
      1221 PROA     73       PHE      HA       HB1      0.090000        1.0080           0
      1222 PROA     73       PHE      CB       CT2     -0.180000       12.0110           0
      1223 PROA     73       PHE      HB1      HA2      0.090000        1.0080           0
      1224 PROA     73       PHE      HB2      HA2      0.090000        1.0080           0
      1225 PROA     73       PHE      CG       CA       0.000000       12.0110           0
      1226 PROA     73       PHE      CD1      CA      -0.115000       12.0110           0
      1227 PROA     73       PHE      HD1      HP       0.115000        1.0080           0
      1228 PROA     73       PHE      CE1      CA      -0.115000       12.0110           0
      1229 PROA     73       PHE      HE1      HP       0.115000        1.0080           0
      1230 PROA     73       PHE      CZ       CA      -0.115000       12.0110           0
      1231 PROA     73       PHE      HZ       HP       0.115000        1.0080           0
      1232 PROA     73       PHE      CD2      CA      -0.115000       12.0110           0
      1233 PROA     73       PHE      HD2      HP       0.115000        1.0080           0
      1234 PROA     73       PHE      CE2      CA      -0.115000       12.0110           0
      1235 PROA     73       PHE      HE2      HP       0.115000        1.0080           0
      1236 PROA     73       PHE      C        C        0.510000       12.0110           0
      1237 PROA     73       PHE      O        O       -0.510000       15.9990           0
      1238 PROA     74       ARG      N        NH1     -0.470000       14.0070           0
      1239 PROA     74       ARG      HN       H        0.310000        1.0080           0
      1240 PROA     74       ARG      CA       CT1      0.070000       12.0110           0
      1241 PROA     74       ARG      HA       HB1      0.090000        1.0080           0
      1242 PROA     74       ARG      CB       CT2     -0.180000       12.0110           0
      1243 PROA     74       ARG      HB1      HA2      0.090000        1.0080           0
      1244 PROA     74       ARG      HB2      HA2      0.090000        1.0080           0
      1245 PROA     74       ARG      CG       CT2     -0.180000       12.0110           0
      1246 PROA     74       ARG      HG1      HA2      0.090000        1.0080           0
      1247 PROA     74       ARG      HG2      HA2      0.090000        1.0080           0
      1248 PROA     74       ARG      CD       CT2      0.200000       12.0110           0
      1249 PROA     74       ARG      HD1      HA2      0.090000        1.0080           0
      1250 PROA     74       ARG      HD2      HA2      0.090000        1.0080           0
      1251 PROA     74       ARG      NE       NC2     -0.700000       14.0070           0
      1252 PROA     74       ARG      HE       HC       0.440000        1.0080           0
      1253 PROA     74       ARG      CZ       C        0.640000       12.0110           0
      1254 PROA     74       ARG      NH1      NC2     -0.800000       14.0070           0
      1255 PROA     74       ARG      HH11     HC       0.460000        1.0080           0
      1256 PROA     74       ARG      HH12     HC       0.460000        1.0080           0
      1257 PROA     74       ARG      NH2      NC2     -0.800000       14.0070           0
      1258 PROA     74       ARG      HH21     HC       0.460000        1.0080           0
      1259 PROA     74       ARG      HH22     HC       0.460000        1.0080           0
      1260 PROA     74       ARG      C        C        0.510000       12.0110           0
      1261 PROA     74       ARG      O        O       -0.510000       15.9990           0
      1262 PROA     75       SER      N        NH1     -0.470000       14.0070           0
      1263 PROA     75       SER      HN       H        0.310000        1.0080           0
      1264 PROA     75       SER      CA       CT1      0.070000       12.0110           0
      1265 PROA     75       SER      HA       HB1      0.090000        1.0080           0
      1266 PROA     75       SER      CB       CT2      0.050000       12.0110           0
      1267 PROA     75       SER      HB1      HA2      0.090000        1.0080           0
      1268 PROA     75       SER      HB2      HA2      0.090000        1.0080           0
      1269 PROA     75       SER      OG       OH1     -0.660000       15.9990           0
      1270 PROA     75       SER      HG1      H        0.430000        1.0080           0
      1271 PROA     75       SER      C        C        0.510000       12.0110           0
      1272 PROA     75       SER      O        O       -0.510000       15.9990           0
      1273 PROA     76       GLY      N        NH1     -0.470000       14.0070           0
      1274 PROA     76       GLY      HN       H        0.310000        1.0080           0
      1275 PROA     76       GLY      CA       CT2     -0.020000       12.0110           0
      1276 PROA     76       GLY      HA1      HB2      0.090000        1.0080           0
      1277 PROA     76       GLY      HA2      HB2      0.090000        1.0080           0
      1278 PROA     76       GLY      C        C        0.510000       12.0110           0
      1279 PROA     76       GLY      O        O       -0.510000       15.9990           0
      1280 PROA     77       ILE      N        NH1     -0.470000       14.0070           0
      1281 PROA     77       ILE      HN       H        0.310000        1.0080           0
      1282 PROA     77       ILE      CA       CT1      0.070000       12.0110           0
      1283 PROA     77       ILE      HA       HB1      0.090000        1.0080           0
      1284 PROA     77       ILE      CB       CT1     -0.090000       12.0110           0
      1285 PROA     77       ILE      HB       HA1      0.090000        1.0080           0
      1286 PROA     77       ILE      CG2      CT3     -0.270000       12.0110           0
      1287 PROA     77       ILE      HG21     HA3      0.090000        1.0080           0
      1288 PROA     77       ILE      HG22     HA3      0.090000        1.0080           0
      1289 PROA     77       ILE      HG23     HA3      0.090000        1.0080           0
      1290 PROA     77       ILE      CG1      CT2     -0.180000       12.0110           0
      1291 PROA     77       ILE      HG11     HA2      0.090000        1.0080           0
      1292 PROA     77       ILE      HG12     HA2      0.090000        1.0080           0
      1293 PROA     77       ILE      CD       CT3     -0.270000       12.0110           0
      1294 PROA     77       ILE      HD1      HA3      0.090000        1.0080           0
      1295 PROA     77       ILE      HD2      HA3      0.090000        1.0080           0
      1296 PROA     77       ILE      HD3      HA3      0.090000        1.0080           0
      1297 PROA     77       ILE      C        C        0.510000       12.0110           0
      1298 PROA     77       ILE      O        O       -0.510000       15.9990           0
      1299 PROA     78       ILE      N        NH1     -0.470000       14.0070           0
      1300 PROA     78       ILE      HN       H        0.310000        1.0080           0
      1301 PROA     78       ILE      CA       CT1      0.070000       12.0110           0
      1302 PROA     78       ILE      HA       HB1      0.090000        1.0080           0
      1303 PROA     78       ILE      CB       CT1     -0.090000       12.0110           0
      1304 PROA     78       ILE      HB       HA1      0.090000        1.0080           0
      1305 PROA     78       ILE      CG2      CT3     -0.270000       12.0110           0
      1306 PROA     78       ILE      HG21     HA3      0.090000        1.0080           0
      1307 PROA     78       ILE      HG22     HA3      0.090000        1.0080           0
      1308 PROA     78       ILE      HG23     HA3      0.090000        1.0080           0
      1309 PROA     78       ILE      CG1      CT2     -0.180000       12.0110           0
      1310 PROA     78       ILE      HG11     HA2      0.090000        1.0080           0
      1311 PROA     78       ILE      HG12     HA2      0.090000        1.0080           0
      1312 PROA     78       ILE      CD       CT3     -0.270000       12.0110           0
      1313 PROA     78       ILE      HD1      HA3      0.090000        1.0080           0
      1314 PROA     78       ILE      HD2      HA3      0.090000        1.0080           0
      1315 PROA     78       ILE      HD3      HA3      0.090000        1.0080           0
      1316 PROA     78       ILE      C        C        0.510000       12.0110           0
      1317 PROA     78       ILE      O        O       -0.510000       15.9990           0
      1318 PROA     79       GLY      N        NH1     -0.470000       14.0070           0
      1319 PROA     79       GLY      HN       H        0.310000        1.0080           0
      1320 PROA     79       GLY      CA       CT2     -0.020000       12.0110           0
      1321 PROA     79       GLY      HA1      HB2      0.090000        1.0080           0
      1322 PROA     79       GLY      HA2      HB2      0.090000        1.0080           0
      1323 PROA     79       GLY      C        C        0.510000       12.0110           0
      1324 PROA     79       GLY      O        O       -0.510000       15.9990           0
      1325 PROA     80       SER      N        NH1     -0.470000       14.0070           0
      1326 PROA     80       SER      HN       H        0.310000        1.0080           0
      1327 PROA     80       SER      CA       CT1      0.070000       12.0110           0
      1328 PROA     80       SER      HA       HB1      0.090000        1.0080           0
      1329 PROA     80       SER      CB       CT2      0.050000       12.0110           0
      1330 PROA     80       SER      HB1      HA2      0.090000        1.0080           0
      1331 PROA     80       SER      HB2      HA2      0.090000        1.0080           0
      1332 PROA     80       SER      OG       OH1     -0.660000       15.9990           0
      1333 PROA     80       SER      HG1      H        0.430000        1.0080           0
      1334 PROA     80       SER      C        C        0.510000       12.0110           0
      1335 PROA     80       SER      O        O       -0.510000       15.9990           0
      1336 PROA     81       GLY      N        NH1     -0.470000       14.0070           0
      1337 PROA     81       GLY      HN       H        0.310000        1.0080           0
      1338 PROA     81       GLY      CA       CT2     -0.020000       12.0110           0
      1339 PROA     81       GLY      HA1      HB2      0.090000        1.0080           0
      1340 PROA     81       GLY      HA2      HB2      0.090000        1.0080           0
      1341 PROA     81       GLY      C        C        0.510000       12.0110           0
      1342 PROA     81       GLY      O        O       -0.510000       15.9990           0
      1343 PROA     82       LEU      N        NH1     -0.470000       14.0070           0
      1344 PROA     82       LEU      HN       H        0.310000        1.0080           0
      1345 PROA     82       LEU      CA       CT1      0.070000       12.0110           0
      1346 PROA     82       LEU      HA       HB1      0.090000        1.0080           0
      1347 PROA     82       LEU      CB       CT2     -0.180000       12.0110           0
      1348 PROA     82       LEU      HB1      HA2      0.090000        1.0080           0
      1349 PROA     82       LEU      HB2      HA2      0.090000        1.0080           0
      1350 PROA     82       LEU      CG       CT1     -0.090000       12.0110           0
      1351 PROA     82       LEU      HG       HA1      0.090000        1.0080           0
      1352 PROA     82       LEU      CD1      CT3     -0.270000       12.0110           0
      1353 PROA     82       LEU      HD11     HA3      0.090000        1.0080           0
      1354 PROA     82       LEU      HD12     HA3      0.090000        1.0080           0
      1355 PROA     82       LEU      HD13     HA3      0.090000        1.0080           0
      1356 PROA     82       LEU      CD2      CT3     -0.270000       12.0110           0
      1357 PROA     82       LEU      HD21     HA3      0.090000        1.0080           0
      1358 PROA     82       LEU      HD22     HA3      0.090000        1.0080           0
      1359 PROA     82       LEU      HD23     HA3      0.090000        1.0080           0
      1360 PROA     82       LEU      C        C        0.510000       12.0110           0
      1361 PROA     82       LEU      O        O       -0.510000       15.9990           0
      1362 PROA     83       CYS      N        NH1     -0.470000       14.0070           0
      1363 PROA     83       CYS      HN       H        0.310000        1.0080           0
      1364 PROA     83       CYS      CA       CT1      0.070000       12.0110           0
      1365 PROA     83       CYS      HA       HB1      0.090000        1.0080           0
      1366 PROA     83       CYS      CB       CT2     -0.110000       12.0110           0
      1367 PROA     83       CYS      HB1      HA2      0.090000        1.0080           0
      1368 PROA     83       CYS      HB2      HA2      0.090000        1.0080           0
      1369 PROA     83       CYS      SG       S       -0.230000       32.0600           0
      1370 PROA     83       CYS      HG1      HS       0.160000        1.0080           0
      1371 PROA     83       CYS      C        C        0.510000       12.0110           0
      1372 PROA     83       CYS      O        O       -0.510000       15.9990           0
      1373 PROA     84       VAL      N        NH1     -0.470000       14.0070           0
      1374 PROA     84       VAL      HN       H        0.310000        1.0080           0
      1375 PROA     84       VAL      CA       CT1      0.070000       12.0110           0
      1376 PROA     84       VAL      HA       HB1      0.090000        1.0080           0
      1377 PROA     84       VAL      CB       CT1     -0.090000       12.0110           0
      1378 PROA     84       VAL      HB       HA1      0.090000        1.0080           0
      1379 PROA     84       VAL      CG1      CT3     -0.270000       12.0110           0
      1380 PROA     84       VAL      HG11     HA3      0.090000        1.0080           0
      1381 PROA     84       VAL      HG12     HA3      0.090000        1.0080           0
      1382 PROA     84       VAL      HG13     HA3      0.090000        1.0080           0
      1383 PROA     84       VAL      CG2      CT3     -0.270000       12.0110           0
      1384 PROA     84       VAL      HG21     HA3      0.090000        1.0080           0
      1385 PROA     84       VAL      HG22     HA3      0.090000        1.0080           0
      1386 PROA     84       VAL      HG23     HA3      0.090000        1.0080           0
      1387 PROA     84       VAL      C        C        0.510000       12.0110           0
      1388 PROA     84       VAL      O        O       -0.510000       15.9990           0
      1389 PROA     85       PHE      N        NH1     -0.470000       14.0070           0
      1390 PROA     85       PHE      HN       H        0.310000        1.0080           0
      1391 PROA     85       PHE      CA       CT1      0.070000       12.0110           0
      1392 PROA     85       PHE      HA       HB1      0.090000        1.0080           0
      1393 PROA     85       PHE      CB       CT2     -0.180000       12.0110           0
      1394 PROA     85       PHE      HB1      HA2      0.090000        1.0080           0
      1395 PROA     85       PHE      HB2      HA2      0.090000        1.0080           0
      1396 PROA     85       PHE      CG       CA       0.000000       12.0110           0
      1397 PROA     85       PHE      CD1      CA      -0.115000       12.0110           0
      1398 PROA     85       PHE      HD1      HP       0.115000        1.0080           0
      1399 PROA     85       PHE      CE1      CA      -0.115000       12.0110           0
      1400 PROA     85       PHE      HE1      HP       0.115000        1.0080           0
      1401 PROA     85       PHE      CZ       CA      -0.115000       12.0110           0
      1402 PROA     85       PHE      HZ       HP       0.115000        1.0080           0
      1403 PROA     85       PHE      CD2      CA      -0.115000       12.0110           0
      1404 PROA     85       PHE      HD2      HP       0.115000        1.0080           0
      1405 PROA     85       PHE      CE2      CA      -0.115000       12.0110           0
      1406 PROA     85       PHE      HE2      HP       0.115000        1.0080           0
      1407 PROA     85       PHE      C        C        0.510000       12.0110           0
      1408 PROA     85       PHE      O        O       -0.510000       15.9990           0
      1409 PROA     86       SER      N        NH1     -0.470000       14.0070           0
      1410 PROA     86       SER      HN       H        0.310000        1.0080           0
      1411 PROA     86       SER      CA       CT1      0.070000       12.0110           0
      1412 PROA     86       SER      HA       HB1      0.090000        1.0080           0
      1413 PROA     86       SER      CB       CT2      0.050000       12.0110           0
      1414 PROA     86       SER      HB1      HA2      0.090000        1.0080           0
      1415 PROA     86       SER      HB2      HA2      0.090000        1.0080           0
      1416 PROA     86       SER      OG       OH1     -0.660000       15.9990           0
      1417 PROA     86       SER      HG1      H        0.430000        1.0080           0
      1418 PROA     86       SER      C        C        0.510000       12.0110           0
      1419 PROA     86       SER      O        O       -0.510000       15.9990           0
      1420 PROA     87       LYS      N        NH1     -0.470000       14.0070           0
      1421 PROA     87       LYS      HN       H        0.310000        1.0080           0
      1422 PROA     87       LYS      CA       CT1      0.070000       12.0110           0
      1423 PROA     87       LYS      HA       HB1      0.090000        1.0080           0
      1424 PROA     87       LYS      CB       CT2     -0.180000       12.0110           0
      1425 PROA     87       LYS      HB1      HA2      0.090000        1.0080           0
      1426 PROA     87       LYS      HB2      HA2      0.090000        1.0080           0
      1427 PROA     87       LYS      CG       CT2     -0.180000       12.0110           0
      1428 PROA     87       LYS      HG1      HA2      0.090000        1.0080           0
      1429 PROA     87       LYS      HG2      HA2      0.090000        1.0080           0
      1430 PROA     87       LYS      CD       CT2     -0.180000       12.0110           0
      1431 PROA     87       LYS      HD1      HA2      0.090000        1.0080           0
      1432 PROA     87       LYS      HD2      HA2      0.090000        1.0080           0
      1433 PROA     87       LYS      CE       CT2      0.210000       12.0110           0
      1434 PROA     87       LYS      HE1      HA2      0.050000        1.0080           0
      1435 PROA     87       LYS      HE2      HA2      0.050000        1.0080           0
      1436 PROA     87       LYS      NZ       NH3     -0.300000       14.0070           0
      1437 PROA     87       LYS      HZ1      HC       0.330000        1.0080           0
      1438 PROA     87       LYS      HZ2      HC       0.330000        1.0080           0
      1439 PROA     87       LYS      HZ3      HC       0.330000        1.0080           0
      1440 PROA     87       LYS      C        C        0.510000       12.0110           0
      1441 PROA     87       LYS      O        O       -0.510000       15.9990           0
      1442 PROA     88       HSD      N        NH1     -0.470000       14.0070           0
      1443 PROA     88       HSD      HN       H        0.310000        1.0080           0
      1444 PROA     88       HSD      CA       CT1      0.070000       12.0110           0
      1445 PROA     88       HSD      HA       HB1      0.090000        1.0080           0
      1446 PROA     88       HSD      CB       CT2     -0.090000       12.0110           0
      1447 PROA     88       HSD      HB1      HA2      0.090000        1.0080           0
      1448 PROA     88       HSD      HB2      HA2      0.090000        1.0080           0
      1449 PROA     88       HSD      ND1      NR1     -0.360000       14.0070           0
      1450 PROA     88       HSD      HD1      H        0.320000        1.0080           0
      1451 PROA     88       HSD      CG       CPH1    -0.050000       12.0110           0
      1452 PROA     88       HSD      CE1      CPH2     0.250000       12.0110           0
      1453 PROA     88       HSD      HE1      HR1      0.130000        1.0080           0
      1454 PROA     88       HSD      NE2      NR2     -0.700000       14.0070           0
      1455 PROA     88       HSD      CD2      CPH1     0.220000       12.0110           0
      1456 PROA     88       HSD      HD2      HR3      0.100000        1.0080           0
      1457 PROA     88       HSD      C        C        0.510000       12.0110           0
      1458 PROA     88       HSD      O        O       -0.510000       15.9990           0
      1459 PROA     89       PRO      N        N       -0.290000       14.0070           0
      1460 PROA     89       PRO      CD       CP3      0.000000       12.0110           0
      1461 PROA     89       PRO      HD1      HA2      0.090000        1.0080           0
      1462 PROA     89       PRO      HD2      HA2      0.090000        1.0080           0
      1463 PROA     89       PRO      CA       CP1      0.020000       12.0110           0
      1464 PROA     89       PRO      HA       HB1      0.090000        1.0080           0
      1465 PROA     89       PRO      CB       CP2     -0.180000       12.0110           0
      1466 PROA     89       PRO      HB1      HA2      0.090000        1.0080           0
      1467 PROA     89       PRO      HB2      HA2      0.090000        1.0080           0
      1468 PROA     89       PRO      CG       CP2     -0.180000       12.0110           0
      1469 PROA     89       PRO      HG1      HA2      0.090000        1.0080           0
      1470 PROA     89       PRO      HG2      HA2      0.090000        1.0080           0
      1471 PROA     89       PRO      C        C        0.510000       12.0110           0
      1472 PROA     89       PRO      O        O       -0.510000       15.9990           0
      1473 PROA     90       ILE      N        NH1     -0.470000       14.0070           0
      1474 PROA     90       ILE      HN       H        0.310000        1.0080           0
      1475 PROA     90       ILE      CA       CT1      0.070000       12.0110           0
      1476 PROA     90       ILE      HA       HB1      0.090000        1.0080           0
      1477 PROA     90       ILE      CB       CT1     -0.090000       12.0110           0
      1478 PROA     90       ILE      HB       HA1      0.090000        1.0080           0
      1479 PROA     90       ILE      CG2      CT3     -0.270000       12.0110           0
      1480 PROA     90       ILE      HG21     HA3      0.090000        1.0080           0
      1481 PROA     90       ILE      HG22     HA3      0.090000        1.0080           0
      1482 PROA     90       ILE      HG23     HA3      0.090000        1.0080           0
      1483 PROA     90       ILE      CG1      CT2     -0.180000       12.0110           0
      1484 PROA     90       ILE      HG11     HA2      0.090000        1.0080           0
      1485 PROA     90       ILE      HG12     HA2      0.090000        1.0080           0
      1486 PROA     90       ILE      CD       CT3     -0.270000       12.0110           0
      1487 PROA     90       ILE      HD1      HA3      0.090000        1.0080           0
      1488 PROA     90       ILE      HD2      HA3      0.090000        1.0080           0
      1489 PROA     90       ILE      HD3      HA3      0.090000        1.0080           0
      1490 PROA     90       ILE      C        C        0.510000       12.0110           0
      1491 PROA     90       ILE      O        O       -0.510000       15.9990           0
      1492 PROA     91       GLN      N        NH1     -0.470000       14.0070           0
      1493 PROA     91       GLN      HN       H        0.310000        1.0080           0
      1494 PROA     91       GLN      CA       CT1      0.070000       12.0110           0
      1495 PROA     91       GLN      HA       HB1      0.090000        1.0080           0
      1496 PROA     91       GLN      CB       CT2     -0.180000       12.0110           0
      1497 PROA     91       GLN      HB1      HA2      0.090000        1.0080           0
      1498 PROA     91       GLN      HB2      HA2      0.090000        1.0080           0
      1499 PROA     91       GLN      CG       CT2     -0.180000       12.0110           0
      1500 PROA     91       GLN      HG1      HA2      0.090000        1.0080           0
      1501 PROA     91       GLN      HG2      HA2      0.090000        1.0080           0
      1502 PROA     91       GLN      CD       CC       0.550000       12.0110           0
      1503 PROA     91       GLN      OE1      O       -0.550000       15.9990           0
      1504 PROA     91       GLN      NE2      NH2     -0.620000       14.0070           0
      1505 PROA     91       GLN      HE21     H        0.320000        1.0080           0
      1506 PROA     91       GLN      HE22     H        0.300000        1.0080           0
      1507 PROA     91       GLN      C        C        0.510000       12.0110           0
      1508 PROA     91       GLN      O        O       -0.510000       15.9990           0
      1509 PROA     92       GLU      N        NH1     -0.470000       14.0070           0
      1510 PROA     92       GLU      HN       H        0.310000        1.0080           0
      1511 PROA     92       GLU      CA       CT1      0.070000       12.0110           0
      1512 PROA     92       GLU      HA       HB1      0.090000        1.0080           0
      1513 PROA     92       GLU      CB       CT2A    -0.180000       12.0110           0
      1514 PROA     92       GLU      HB1      HA2      0.090000        1.0080           0
      1515 PROA     92       GLU      HB2      HA2      0.090000        1.0080           0
      1516 PROA     92       GLU      CG       CT2     -0.280000       12.0110           0
      1517 PROA     92       GLU      HG1      HA2      0.090000        1.0080           0
      1518 PROA     92       GLU      HG2      HA2      0.090000        1.0080           0
      1519 PROA     92       GLU      CD       CC       0.620000       12.0110           0
      1520 PROA     92       GLU      OE1      OC      -0.760000       15.9990           0
      1521 PROA     92       GLU      OE2      OC      -0.760000       15.9990           0
      1522 PROA     92       GLU      C        C        0.510000       12.0110           0
      1523 PROA     92       GLU      O        O       -0.510000       15.9990           0
      1524 PROA     93       LEU      N        NH1     -0.470000       14.0070           0
      1525 PROA     93       LEU      HN       H        0.310000        1.0080           0
      1526 PROA     93       LEU      CA       CT1      0.070000       12.0110           0
      1527 PROA     93       LEU      HA       HB1      0.090000        1.0080           0
      1528 PROA     93       LEU      CB       CT2     -0.180000       12.0110           0
      1529 PROA     93       LEU      HB1      HA2      0.090000        1.0080           0
      1530 PROA     93       LEU      HB2      HA2      0.090000        1.0080           0
      1531 PROA     93       LEU      CG       CT1     -0.090000       12.0110           0
      1532 PROA     93       LEU      HG       HA1      0.090000        1.0080           0
      1533 PROA     93       LEU      CD1      CT3     -0.270000       12.0110           0
      1534 PROA     93       LEU      HD11     HA3      0.090000        1.0080           0
      1535 PROA     93       LEU      HD12     HA3      0.090000        1.0080           0
      1536 PROA     93       LEU      HD13     HA3      0.090000        1.0080           0
      1537 PROA     93       LEU      CD2      CT3     -0.270000       12.0110           0
      1538 PROA     93       LEU      HD21     HA3      0.090000        1.0080           0
      1539 PROA     93       LEU      HD22     HA3      0.090000        1.0080           0
      1540 PROA     93       LEU      HD23     HA3      0.090000        1.0080           0
      1541 PROA     93       LEU      C        C        0.510000       12.0110           0
      1542 PROA     93       LEU      O        O       -0.510000       15.9990           0
      1543 PROA     94       THR      N        NH1     -0.470000       14.0070           0
      1544 PROA     94       THR      HN       H        0.310000        1.0080           0
      1545 PROA     94       THR      CA       CT1      0.070000       12.0110           0
      1546 PROA     94       THR      HA       HB1      0.090000        1.0080           0
      1547 PROA     94       THR      CB       CT1      0.140000       12.0110           0
      1548 PROA     94       THR      HB       HA1      0.090000        1.0080           0
      1549 PROA     94       THR      OG1      OH1     -0.660000       15.9990           0
      1550 PROA     94       THR      HG1      H        0.430000        1.0080           0
      1551 PROA     94       THR      CG2      CT3     -0.270000       12.0110           0
      1552 PROA     94       THR      HG21     HA3      0.090000        1.0080           0
      1553 PROA     94       THR      HG22     HA3      0.090000        1.0080           0
      1554 PROA     94       THR      HG23     HA3      0.090000        1.0080           0
      1555 PROA     94       THR      C        C        0.510000       12.0110           0
      1556 PROA     94       THR      O        O       -0.510000       15.9990           0
      1557 PROA     95       GLN      N        NH1     -0.470000       14.0070           0
      1558 PROA     95       GLN      HN       H        0.310000        1.0080           0
      1559 PROA     95       GLN      CA       CT1      0.070000       12.0110           0
      1560 PROA     95       GLN      HA       HB1      0.090000        1.0080           0
      1561 PROA     95       GLN      CB       CT2     -0.180000       12.0110           0
      1562 PROA     95       GLN      HB1      HA2      0.090000        1.0080           0
      1563 PROA     95       GLN      HB2      HA2      0.090000        1.0080           0
      1564 PROA     95       GLN      CG       CT2     -0.180000       12.0110           0
      1565 PROA     95       GLN      HG1      HA2      0.090000        1.0080           0
      1566 PROA     95       GLN      HG2      HA2      0.090000        1.0080           0
      1567 PROA     95       GLN      CD       CC       0.550000       12.0110           0
      1568 PROA     95       GLN      OE1      O       -0.550000       15.9990           0
      1569 PROA     95       GLN      NE2      NH2     -0.620000       14.0070           0
      1570 PROA     95       GLN      HE21     H        0.320000        1.0080           0
      1571 PROA     95       GLN      HE22     H        0.300000        1.0080           0
      1572 PROA     95       GLN      C        C        0.510000       12.0110           0
      1573 PROA     95       GLN      O        O       -0.510000       15.9990           0
      1574 PROA     96       HSD      N        NH1     -0.470000       14.0070           0
      1575 PROA     96       HSD      HN       H        0.310000        1.0080           0
      1576 PROA     96       HSD      CA       CT1      0.070000       12.0110           0
      1577 PROA     96       HSD      HA       HB1      0.090000        1.0080           0
      1578 PROA     96       HSD      CB       CT2     -0.090000       12.0110           0
      1579 PROA     96       HSD      HB1      HA2      0.090000        1.0080           0
      1580 PROA     96       HSD      HB2      HA2      0.090000        1.0080           0
      1581 PROA     96       HSD      ND1      NR1     -0.360000       14.0070           0
      1582 PROA     96       HSD      HD1      H        0.320000        1.0080           0
      1583 PROA     96       HSD      CG       CPH1    -0.050000       12.0110           0
      1584 PROA     96       HSD      CE1      CPH2     0.250000       12.0110           0
      1585 PROA     96       HSD      HE1      HR1      0.130000        1.0080           0
      1586 PROA     96       HSD      NE2      NR2     -0.700000       14.0070           0
      1587 PROA     96       HSD      CD2      CPH1     0.220000       12.0110           0
      1588 PROA     96       HSD      HD2      HR3      0.100000        1.0080           0
      1589 PROA     96       HSD      C        C        0.510000       12.0110           0
      1590 PROA     96       HSD      O        O       -0.510000       15.9990           0
      1591 PROA     97       ILE      N        NH1     -0.470000       14.0070           0
      1592 PROA     97       ILE      HN       H        0.310000        1.0080           0
      1593 PROA     97       ILE      CA       CT1      0.070000       12.0110           0
      1594 PROA     97       ILE      HA       HB1      0.090000        1.0080           0
      1595 PROA     97       ILE      CB       CT1     -0.090000       12.0110           0
      1596 PROA     97       ILE      HB       HA1      0.090000        1.0080           0
      1597 PROA     97       ILE      CG2      CT3     -0.270000       12.0110           0
      1598 PROA     97       ILE      HG21     HA3      0.090000        1.0080           0
      1599 PROA     97       ILE      HG22     HA3      0.090000        1.0080           0
      1600 PROA     97       ILE      HG23     HA3      0.090000        1.0080           0
      1601 PROA     97       ILE      CG1      CT2     -0.180000       12.0110           0
      1602 PROA     97       ILE      HG11     HA2      0.090000        1.0080           0
      1603 PROA     97       ILE      HG12     HA2      0.090000        1.0080           0
      1604 PROA     97       ILE      CD       CT3     -0.270000       12.0110           0
      1605 PROA     97       ILE      HD1      HA3      0.090000        1.0080           0
      1606 PROA     97       ILE      HD2      HA3      0.090000        1.0080           0
      1607 PROA     97       ILE      HD3      HA3      0.090000        1.0080           0
      1608 PROA     97       ILE      C        C        0.510000       12.0110           0
      1609 PROA     97       ILE      O        O       -0.510000       15.9990           0
      1610 PROA     98       TYR      N        NH1     -0.470000       14.0070           0
      1611 PROA     98       TYR      HN       H        0.310000        1.0080           0
      1612 PROA     98       TYR      CA       CT1      0.070000       12.0110           0
      1613 PROA     98       TYR      HA       HB1      0.090000        1.0080           0
      1614 PROA     98       TYR      CB       CT2     -0.180000       12.0110           0
      1615 PROA     98       TYR      HB1      HA2      0.090000        1.0080           0
      1616 PROA     98       TYR      HB2      HA2      0.090000        1.0080           0
      1617 PROA     98       TYR      CG       CA       0.000000       12.0110           0
      1618 PROA     98       TYR      CD1      CA      -0.115000       12.0110           0
      1619 PROA     98       TYR      HD1      HP       0.115000        1.0080           0
      1620 PROA     98       TYR      CE1      CA      -0.115000       12.0110           0
      1621 PROA     98       TYR      HE1      HP       0.115000        1.0080           0
      1622 PROA     98       TYR      CZ       CA       0.110000       12.0110           0
      1623 PROA     98       TYR      OH       OH1     -0.540000       15.9990           0
      1624 PROA     98       TYR      HH       H        0.430000        1.0080           0
      1625 PROA     98       TYR      CD2      CA      -0.115000       12.0110           0
      1626 PROA     98       TYR      HD2      HP       0.115000        1.0080           0
      1627 PROA     98       TYR      CE2      CA      -0.115000       12.0110           0
      1628 PROA     98       TYR      HE2      HP       0.115000        1.0080           0
      1629 PROA     98       TYR      C        C        0.510000       12.0110           0
      1630 PROA     98       TYR      O        O       -0.510000       15.9990           0
      1631 PROA     99       THR      N        NH1     -0.470000       14.0070           0
      1632 PROA     99       THR      HN       H        0.310000        1.0080           0
      1633 PROA     99       THR      CA       CT1      0.070000       12.0110           0
      1634 PROA     99       THR      HA       HB1      0.090000        1.0080           0
      1635 PROA     99       THR      CB       CT1      0.140000       12.0110           0
      1636 PROA     99       THR      HB       HA1      0.090000        1.0080           0
      1637 PROA     99       THR      OG1      OH1     -0.660000       15.9990           0
      1638 PROA     99       THR      HG1      H        0.430000        1.0080           0
      1639 PROA     99       THR      CG2      CT3     -0.270000       12.0110           0
      1640 PROA     99       THR      HG21     HA3      0.090000        1.0080           0
      1641 PROA     99       THR      HG22     HA3      0.090000        1.0080           0
      1642 PROA     99       THR      HG23     HA3      0.090000        1.0080           0
      1643 PROA     99       THR      C        C        0.510000       12.0110           0
      1644 PROA     99       THR      O        O       -0.510000       15.9990           0
      1645 PROA     100      LEU      N        NH1     -0.470000       14.0070           0
      1646 PROA     100      LEU      HN       H        0.310000        1.0080           0
      1647 PROA     100      LEU      CA       CT1      0.070000       12.0110           0
      1648 PROA     100      LEU      HA       HB1      0.090000        1.0080           0
      1649 PROA     100      LEU      CB       CT2     -0.180000       12.0110           0
      1650 PROA     100      LEU      HB1      HA2      0.090000        1.0080           0
      1651 PROA     100      LEU      HB2      HA2      0.090000        1.0080           0
      1652 PROA     100      LEU      CG       CT1     -0.090000       12.0110           0
      1653 PROA     100      LEU      HG       HA1      0.090000        1.0080           0
      1654 PROA     100      LEU      CD1      CT3     -0.270000       12.0110           0
      1655 PROA     100      LEU      HD11     HA3      0.090000        1.0080           0
      1656 PROA     100      LEU      HD12     HA3      0.090000        1.0080           0
      1657 PROA     100      LEU      HD13     HA3      0.090000        1.0080           0
      1658 PROA     100      LEU      CD2      CT3     -0.270000       12.0110           0
      1659 PROA     100      LEU      HD21     HA3      0.090000        1.0080           0
      1660 PROA     100      LEU      HD22     HA3      0.090000        1.0080           0
      1661 PROA     100      LEU      HD23     HA3      0.090000        1.0080           0
      1662 PROA     100      LEU      C        C        0.510000       12.0110           0
      1663 PROA     100      LEU      O        O       -0.510000       15.9990           0
      1664 PROA     101      ASN      N        NH1     -0.470000       14.0070           0
      1665 PROA     101      ASN      HN       H        0.310000        1.0080           0
      1666 PROA     101      ASN      CA       CT1      0.070000       12.0110           0
      1667 PROA     101      ASN      HA       HB1      0.090000        1.0080           0
      1668 PROA     101      ASN      CB       CT2     -0.180000       12.0110           0
      1669 PROA     101      ASN      HB1      HA2      0.090000        1.0080           0
      1670 PROA     101      ASN      HB2      HA2      0.090000        1.0080           0
      1671 PROA     101      ASN      CG       CC       0.550000       12.0110           0
      1672 PROA     101      ASN      OD1      O       -0.550000       15.9990           0
      1673 PROA     101      ASN      ND2      NH2     -0.620000       14.0070           0
      1674 PROA     101      ASN      HD21     H        0.320000        1.0080           0
      1675 PROA     101      ASN      HD22     H        0.300000        1.0080           0
      1676 PROA     101      ASN      C        C        0.510000       12.0110           0
      1677 PROA     101      ASN      O        O       -0.510000       15.9990           0
      1678 PROA     102      GLY      N        NH1     -0.470000       14.0070           0
      1679 PROA     102      GLY      HN       H        0.310000        1.0080           0
      1680 PROA     102      GLY      CA       CT2     -0.020000       12.0110           0
      1681 PROA     102      GLY      HA1      HB2      0.090000        1.0080           0
      1682 PROA     102      GLY      HA2      HB2      0.090000        1.0080           0
      1683 PROA     102      GLY      C        C        0.510000       12.0110           0
      1684 PROA     102      GLY      O        O       -0.510000       15.9990           0
      1685 PROA     103      TYR      N        NH1     -0.470000       14.0070           0
      1686 PROA     103      TYR      HN       H        0.310000        1.0080           0
      1687 PROA     103      TYR      CA       CT1      0.070000       12.0110           0
      1688 PROA     103      TYR      HA       HB1      0.090000        1.0080           0
      1689 PROA     103      TYR      CB       CT2     -0.180000       12.0110           0
      1690 PROA     103      TYR      HB1      HA2      0.090000        1.0080           0
      1691 PROA     103      TYR      HB2      HA2      0.090000        1.0080           0
      1692 PROA     103      TYR      CG       CA       0.000000       12.0110           0
      1693 PROA     103      TYR      CD1      CA      -0.115000       12.0110           0
      1694 PROA     103      TYR      HD1      HP       0.115000        1.0080           0
      1695 PROA     103      TYR      CE1      CA      -0.115000       12.0110           0
      1696 PROA     103      TYR      HE1      HP       0.115000        1.0080           0
      1697 PROA     103      TYR      CZ       CA       0.110000       12.0110           0
      1698 PROA     103      TYR      OH       OH1     -0.540000       15.9990           0
      1699 PROA     103      TYR      HH       H        0.430000        1.0080           0
      1700 PROA     103      TYR      CD2      CA      -0.115000       12.0110           0
      1701 PROA     103      TYR      HD2      HP       0.115000        1.0080           0
      1702 PROA     103      TYR      CE2      CA      -0.115000       12.0110           0
      1703 PROA     103      TYR      HE2      HP       0.115000        1.0080           0
      1704 PROA     103      TYR      C        C        0.510000       12.0110           0
      1705 PROA     103      TYR      O        O       -0.510000       15.9990           0
      1706 PROA     104      PRO      N        N       -0.290000       14.0070           0
      1707 PROA     104      PRO      CD       CP3      0.000000       12.0110           0
      1708 PROA     104      PRO      HD1      HA2      0.090000        1.0080           0
      1709 PROA     104      PRO      HD2      HA2      0.090000        1.0080           0
      1710 PROA     104      PRO      CA       CP1      0.020000       12.0110           0
      1711 PROA     104      PRO      HA       HB1      0.090000        1.0080           0
      1712 PROA     104      PRO      CB       CP2     -0.180000       12.0110           0
      1713 PROA     104      PRO      HB1      HA2      0.090000        1.0080           0
      1714 PROA     104      PRO      HB2      HA2      0.090000        1.0080           0
      1715 PROA     104      PRO      CG       CP2     -0.180000       12.0110           0
      1716 PROA     104      PRO      HG1      HA2      0.090000        1.0080           0
      1717 PROA     104      PRO      HG2      HA2      0.090000        1.0080           0
      1718 PROA     104      PRO      C        C        0.510000       12.0110           0
      1719 PROA     104      PRO      O        O       -0.510000       15.9990           0
      1720 PROA     105      TYR      N        NH1     -0.470000       14.0070           0
      1721 PROA     105      TYR      HN       H        0.310000        1.0080           0
      1722 PROA     105      TYR      CA       CT1      0.070000       12.0110           0
      1723 PROA     105      TYR      HA       HB1      0.090000        1.0080           0
      1724 PROA     105      TYR      CB       CT2     -0.180000       12.0110           0
      1725 PROA     105      TYR      HB1      HA2      0.090000        1.0080           0
      1726 PROA     105      TYR      HB2      HA2      0.090000        1.0080           0
      1727 PROA     105      TYR      CG       CA       0.000000       12.0110           0
      1728 PROA     105      TYR      CD1      CA      -0.115000       12.0110           0
      1729 PROA     105      TYR      HD1      HP       0.115000        1.0080           0
      1730 PROA     105      TYR      CE1      CA      -0.115000       12.0110           0
      1731 PROA     105      TYR      HE1      HP       0.115000        1.0080           0
      1732 PROA     105      TYR      CZ       CA       0.110000       12.0110           0
      1733 PROA     105      TYR      OH       OH1     -0.540000       15.9990           0
      1734 PROA     105      TYR      HH       H        0.430000        1.0080           0
      1735 PROA     105      TYR      CD2      CA      -0.115000       12.0110           0
      1736 PROA     105      TYR      HD2      HP       0.115000        1.0080           0
      1737 PROA     105      TYR      CE2      CA      -0.115000       12.0110           0
      1738 PROA     105      TYR      HE2      HP       0.115000        1.0080           0
      1739 PROA     105      TYR      C        C        0.510000       12.0110           0
      1740 PROA     105      TYR      O        O       -0.510000       15.9990           0
      1741 PROA     106      MET      N        NH1     -0.470000       14.0070           0
      1742 PROA     106      MET      HN       H        0.310000        1.0080           0
      1743 PROA     106      MET      CA       CT1      0.070000       12.0110           0
      1744 PROA     106      MET      HA       HB1      0.090000        1.0080           0
      1745 PROA     106      MET      CB       CT2     -0.180000       12.0110           0
      1746 PROA     106      MET      HB1      HA2      0.090000        1.0080           0
      1747 PROA     106      MET      HB2      HA2      0.090000        1.0080           0
      1748 PROA     106      MET      CG       CT2     -0.140000       12.0110           0
      1749 PROA     106      MET      HG1      HA2      0.090000        1.0080           0
      1750 PROA     106      MET      HG2      HA2      0.090000        1.0080           0
      1751 PROA     106      MET      SD       S       -0.090000       32.0600           0
      1752 PROA     106      MET      CE       CT3     -0.220000       12.0110           0
      1753 PROA     106      MET      HE1      HA3      0.090000        1.0080           0
      1754 PROA     106      MET      HE2      HA3      0.090000        1.0080           0
      1755 PROA     106      MET      HE3      HA3      0.090000        1.0080           0
      1756 PROA     106      MET      C        C        0.510000       12.0110           0
      1757 PROA     106      MET      O        O       -0.510000       15.9990           0
      1758 PROA     107      ILE      N        NH1     -0.470000       14.0070           0
      1759 PROA     107      ILE      HN       H        0.310000        1.0080           0
      1760 PROA     107      ILE      CA       CT1      0.070000       12.0110           0
      1761 PROA     107      ILE      HA       HB1      0.090000        1.0080           0
      1762 PROA     107      ILE      CB       CT1     -0.090000       12.0110           0
      1763 PROA     107      ILE      HB       HA1      0.090000        1.0080           0
      1764 PROA     107      ILE      CG2      CT3     -0.270000       12.0110           0
      1765 PROA     107      ILE      HG21     HA3      0.090000        1.0080           0
      1766 PROA     107      ILE      HG22     HA3      0.090000        1.0080           0
      1767 PROA     107      ILE      HG23     HA3      0.090000        1.0080           0
      1768 PROA     107      ILE      CG1      CT2     -0.180000       12.0110           0
      1769 PROA     107      ILE      HG11     HA2      0.090000        1.0080           0
      1770 PROA     107      ILE      HG12     HA2      0.090000        1.0080           0
      1771 PROA     107      ILE      CD       CT3     -0.270000       12.0110           0
      1772 PROA     107      ILE      HD1      HA3      0.090000        1.0080           0
      1773 PROA     107      ILE      HD2      HA3      0.090000        1.0080           0
      1774 PROA     107      ILE      HD3      HA3      0.090000        1.0080           0
      1775 PROA     107      ILE      C        C        0.510000       12.0110           0
      1776 PROA     107      ILE      O        O       -0.510000       15.9990           0
      1777 PROA     108      HSD      N        NH1     -0.470000       14.0070           0
      1778 PROA     108      HSD      HN       H        0.310000        1.0080           0
      1779 PROA     108      HSD      CA       CT1      0.070000       12.0110           0
      1780 PROA     108      HSD      HA       HB1      0.090000        1.0080           0
      1781 PROA     108      HSD      CB       CT2     -0.090000       12.0110           0
      1782 PROA     108      HSD      HB1      HA2      0.090000        1.0080           0
      1783 PROA     108      HSD      HB2      HA2      0.090000        1.0080           0
      1784 PROA     108      HSD      ND1      NR1     -0.360000       14.0070           0
      1785 PROA     108      HSD      HD1      H        0.320000        1.0080           0
      1786 PROA     108      HSD      CG       CPH1    -0.050000       12.0110           0
      1787 PROA     108      HSD      CE1      CPH2     0.250000       12.0110           0
      1788 PROA     108      HSD      HE1      HR1      0.130000        1.0080           0
      1789 PROA     108      HSD      NE2      NR2     -0.700000       14.0070           0
      1790 PROA     108      HSD      CD2      CPH1     0.220000       12.0110           0
      1791 PROA     108      HSD      HD2      HR3      0.100000        1.0080           0
      1792 PROA     108      HSD      C        C        0.510000       12.0110           0
      1793 PROA     108      HSD      O        O       -0.510000       15.9990           0
      1794 PROA     109      HSD      N        NH1     -0.470000       14.0070           0
      1795 PROA     109      HSD      HN       H        0.310000        1.0080           0
      1796 PROA     109      HSD      CA       CT1      0.070000       12.0110           0
      1797 PROA     109      HSD      HA       HB1      0.090000        1.0080           0
      1798 PROA     109      HSD      CB       CT2     -0.090000       12.0110           0
      1799 PROA     109      HSD      HB1      HA2      0.090000        1.0080           0
      1800 PROA     109      HSD      HB2      HA2      0.090000        1.0080           0
      1801 PROA     109      HSD      ND1      NR1     -0.360000       14.0070           0
      1802 PROA     109      HSD      HD1      H        0.320000        1.0080           0
      1803 PROA     109      HSD      CG       CPH1    -0.050000       12.0110           0
      1804 PROA     109      HSD      CE1      CPH2     0.250000       12.0110           0
      1805 PROA     109      HSD      HE1      HR1      0.130000        1.0080           0
      1806 PROA     109      HSD      NE2      NR2     -0.700000       14.0070           0
      1807 PROA     109      HSD      CD2      CPH1     0.220000       12.0110           0
      1808 PROA     109      HSD      HD2      HR3      0.100000        1.0080           0
      1809 PROA     109      HSD      C        C        0.510000       12.0110           0
      1810 PROA     109      HSD      O        O       -0.510000       15.9990           0
      1811 PROA     110      GLY      N        NH1     -0.470000       14.0070           0
      1812 PROA     110      GLY      HN       H        0.310000        1.0080           0
      1813 PROA     110      GLY      CA       CT2     -0.020000       12.0110           0
      1814 PROA     110      GLY      HA1      HB2      0.090000        1.0080           0
      1815 PROA     110      GLY      HA2      HB2      0.090000        1.0080           0
      1816 PROA     110      GLY      C        C        0.510000       12.0110           0
      1817 PROA     110      GLY      O        O       -0.510000       15.9990           0
      1818 PROA     111      ASP      N        NH1     -0.470000       14.0070           0
      1819 PROA     111      ASP      HN       H        0.310000        1.0080           0
      1820 PROA     111      ASP      CA       CT1      0.070000       12.0110           0
      1821 PROA     111      ASP      HA       HB1      0.090000        1.0080           0
      1822 PROA     111      ASP      CB       CT2A    -0.280000       12.0110           0
      1823 PROA     111      ASP      HB1      HA2      0.090000        1.0080           0
      1824 PROA     111      ASP      HB2      HA2      0.090000        1.0080           0
      1825 PROA     111      ASP      CG       CC       0.620000       12.0110           0
      1826 PROA     111      ASP      OD1      OC      -0.760000       15.9990           0
      1827 PROA     111      ASP      OD2      OC      -0.760000       15.9990           0
      1828 PROA     111      ASP      C        C        0.510000       12.0110           0
      1829 PROA     111      ASP      O        O       -0.510000       15.9990           0
      1830 PROA     112      TRP      N        NH1     -0.470000       14.0070           0
      1831 PROA     112      TRP      HN       H        0.310000        1.0080           0
      1832 PROA     112      TRP      CA       CT1      0.070000       12.0110           0
      1833 PROA     112      TRP      HA       HB1      0.090000        1.0080           0
      1834 PROA     112      TRP      CB       CT2     -0.180000       12.0110           0
      1835 PROA     112      TRP      HB1      HA2      0.090000        1.0080           0
      1836 PROA     112      TRP      HB2      HA2      0.090000        1.0080           0
      1837 PROA     112      TRP      CG       CY      -0.030000       12.0110           0
      1838 PROA     112      TRP      CD1      CA      -0.150000       12.0110           0
      1839 PROA     112      TRP      HD1      HP       0.220000        1.0080           0
      1840 PROA     112      TRP      NE1      NY      -0.510000       14.0070           0
      1841 PROA     112      TRP      HE1      H        0.370000        1.0080           0
      1842 PROA     112      TRP      CE2      CPT      0.240000       12.0110           0
      1843 PROA     112      TRP      CD2      CPT      0.110000       12.0110           0
      1844 PROA     112      TRP      CE3      CAI     -0.250000       12.0110           0
      1845 PROA     112      TRP      HE3      HP       0.170000        1.0080           0
      1846 PROA     112      TRP      CZ3      CA      -0.200000       12.0110           0
      1847 PROA     112      TRP      HZ3      HP       0.140000        1.0080           0
      1848 PROA     112      TRP      CZ2      CAI     -0.270000       12.0110           0
      1849 PROA     112      TRP      HZ2      HP       0.160000        1.0080           0
      1850 PROA     112      TRP      CH2      CA      -0.140000       12.0110           0
      1851 PROA     112      TRP      HH2      HP       0.140000        1.0080           0
      1852 PROA     112      TRP      C        C        0.510000       12.0110           0
      1853 PROA     112      TRP      O        O       -0.510000       15.9990           0
      1854 PROA     113      PHE      N        NH1     -0.470000       14.0070           0
      1855 PROA     113      PHE      HN       H        0.310000        1.0080           0
      1856 PROA     113      PHE      CA       CT1      0.070000       12.0110           0
      1857 PROA     113      PHE      HA       HB1      0.090000        1.0080           0
      1858 PROA     113      PHE      CB       CT2     -0.180000       12.0110           0
      1859 PROA     113      PHE      HB1      HA2      0.090000        1.0080           0
      1860 PROA     113      PHE      HB2      HA2      0.090000        1.0080           0
      1861 PROA     113      PHE      CG       CA       0.000000       12.0110           0
      1862 PROA     113      PHE      CD1      CA      -0.115000       12.0110           0
      1863 PROA     113      PHE      HD1      HP       0.115000        1.0080           0
      1864 PROA     113      PHE      CE1      CA      -0.115000       12.0110           0
      1865 PROA     113      PHE      HE1      HP       0.115000        1.0080           0
      1866 PROA     113      PHE      CZ       CA      -0.115000       12.0110           0
      1867 PROA     113      PHE      HZ       HP       0.115000        1.0080           0
      1868 PROA     113      PHE      CD2      CA      -0.115000       12.0110           0
      1869 PROA     113      PHE      HD2      HP       0.115000        1.0080           0
      1870 PROA     113      PHE      CE2      CA      -0.115000       12.0110           0
      1871 PROA     113      PHE      HE2      HP       0.115000        1.0080           0
      1872 PROA     113      PHE      C        C        0.510000       12.0110           0
      1873 PROA     113      PHE      O        O       -0.510000       15.9990           0
      1874 PROA     114      SER      N        NH1     -0.470000       14.0070           0
      1875 PROA     114      SER      HN       H        0.310000        1.0080           0
      1876 PROA     114      SER      CA       CT1      0.070000       12.0110           0
      1877 PROA     114      SER      HA       HB1      0.090000        1.0080           0
      1878 PROA     114      SER      CB       CT2      0.050000       12.0110           0
      1879 PROA     114      SER      HB1      HA2      0.090000        1.0080           0
      1880 PROA     114      SER      HB2      HA2      0.090000        1.0080           0
      1881 PROA     114      SER      OG       OH1     -0.660000       15.9990           0
      1882 PROA     114      SER      HG1      H        0.430000        1.0080           0
      1883 PROA     114      SER      C        C        0.510000       12.0110           0
      1884 PROA     114      SER      O        O       -0.510000       15.9990           0
      1885 PROA     115      GLY      N        NH1     -0.470000       14.0070           0
      1886 PROA     115      GLY      HN       H        0.310000        1.0080           0
      1887 PROA     115      GLY      CA       CT2     -0.020000       12.0110           0
      1888 PROA     115      GLY      HA1      HB2      0.090000        1.0080           0
      1889 PROA     115      GLY      HA2      HB2      0.090000        1.0080           0
      1890 PROA     115      GLY      C        C        0.510000       12.0110           0
      1891 PROA     115      GLY      O        O       -0.510000       15.9990           0
      1892 PROA     116      LYS      N        NH1     -0.470000       14.0070           0
      1893 PROA     116      LYS      HN       H        0.310000        1.0080           0
      1894 PROA     116      LYS      CA       CT1      0.070000       12.0110           0
      1895 PROA     116      LYS      HA       HB1      0.090000        1.0080           0
      1896 PROA     116      LYS      CB       CT2     -0.180000       12.0110           0
      1897 PROA     116      LYS      HB1      HA2      0.090000        1.0080           0
      1898 PROA     116      LYS      HB2      HA2      0.090000        1.0080           0
      1899 PROA     116      LYS      CG       CT2     -0.180000       12.0110           0
      1900 PROA     116      LYS      HG1      HA2      0.090000        1.0080           0
      1901 PROA     116      LYS      HG2      HA2      0.090000        1.0080           0
      1902 PROA     116      LYS      CD       CT2     -0.180000       12.0110           0
      1903 PROA     116      LYS      HD1      HA2      0.090000        1.0080           0
      1904 PROA     116      LYS      HD2      HA2      0.090000        1.0080           0
      1905 PROA     116      LYS      CE       CT2      0.210000       12.0110           0
      1906 PROA     116      LYS      HE1      HA2      0.050000        1.0080           0
      1907 PROA     116      LYS      HE2      HA2      0.050000        1.0080           0
      1908 PROA     116      LYS      NZ       NH3     -0.300000       14.0070           0
      1909 PROA     116      LYS      HZ1      HC       0.330000        1.0080           0
      1910 PROA     116      LYS      HZ2      HC       0.330000        1.0080           0
      1911 PROA     116      LYS      HZ3      HC       0.330000        1.0080           0
      1912 PROA     116      LYS      C        C        0.510000       12.0110           0
      1913 PROA     116      LYS      O        O       -0.510000       15.9990           0
      1914 PROA     117      ALA      N        NH1     -0.470000       14.0070           0
      1915 PROA     117      ALA      HN       H        0.310000        1.0080           0
      1916 PROA     117      ALA      CA       CT1      0.070000       12.0110           0
      1917 PROA     117      ALA      HA       HB1      0.090000        1.0080           0
      1918 PROA     117      ALA      CB       CT3     -0.270000       12.0110           0
      1919 PROA     117      ALA      HB1      HA3      0.090000        1.0080           0
      1920 PROA     117      ALA      HB2      HA3      0.090000        1.0080           0
      1921 PROA     117      ALA      HB3      HA3      0.090000        1.0080           0
      1922 PROA     117      ALA      C        C        0.510000       12.0110           0
      1923 PROA     117      ALA      O        O       -0.510000       15.9990           0
      1924 PROA     118      VAL      N        NH1     -0.470000       14.0070           0
      1925 PROA     118      VAL      HN       H        0.310000        1.0080           0
      1926 PROA     118      VAL      CA       CT1      0.070000       12.0110           0
      1927 PROA     118      VAL      HA       HB1      0.090000        1.0080           0
      1928 PROA     118      VAL      CB       CT1     -0.090000       12.0110           0
      1929 PROA     118      VAL      HB       HA1      0.090000        1.0080           0
      1930 PROA     118      VAL      CG1      CT3     -0.270000       12.0110           0
      1931 PROA     118      VAL      HG11     HA3      0.090000        1.0080           0
      1932 PROA     118      VAL      HG12     HA3      0.090000        1.0080           0
      1933 PROA     118      VAL      HG13     HA3      0.090000        1.0080           0
      1934 PROA     118      VAL      CG2      CT3     -0.270000       12.0110           0
      1935 PROA     118      VAL      HG21     HA3      0.090000        1.0080           0
      1936 PROA     118      VAL      HG22     HA3      0.090000        1.0080           0
      1937 PROA     118      VAL      HG23     HA3      0.090000        1.0080           0
      1938 PROA     118      VAL      C        C        0.510000       12.0110           0
      1939 PROA     118      VAL      O        O       -0.510000       15.9990           0
      1940 PROA     119      GLY      N        NH1     -0.470000       14.0070           0
      1941 PROA     119      GLY      HN       H        0.310000        1.0080           0
      1942 PROA     119      GLY      CA       CT2     -0.020000       12.0110           0
      1943 PROA     119      GLY      HA1      HB2      0.090000        1.0080           0
      1944 PROA     119      GLY      HA2      HB2      0.090000        1.0080           0
      1945 PROA     119      GLY      C        C        0.510000       12.0110           0
      1946 PROA     119      GLY      O        O       -0.510000       15.9990           0
      1947 PROA     120      LEU      N        NH1     -0.470000       14.0070           0
      1948 PROA     120      LEU      HN       H        0.310000        1.0080           0
      1949 PROA     120      LEU      CA       CT1      0.070000       12.0110           0
      1950 PROA     120      LEU      HA       HB1      0.090000        1.0080           0
      1951 PROA     120      LEU      CB       CT2     -0.180000       12.0110           0
      1952 PROA     120      LEU      HB1      HA2      0.090000        1.0080           0
      1953 PROA     120      LEU      HB2      HA2      0.090000        1.0080           0
      1954 PROA     120      LEU      CG       CT1     -0.090000       12.0110           0
      1955 PROA     120      LEU      HG       HA1      0.090000        1.0080           0
      1956 PROA     120      LEU      CD1      CT3     -0.270000       12.0110           0
      1957 PROA     120      LEU      HD11     HA3      0.090000        1.0080           0
      1958 PROA     120      LEU      HD12     HA3      0.090000        1.0080           0
      1959 PROA     120      LEU      HD13     HA3      0.090000        1.0080           0
      1960 PROA     120      LEU      CD2      CT3     -0.270000       12.0110           0
      1961 PROA     120      LEU      HD21     HA3      0.090000        1.0080           0
      1962 PROA     120      LEU      HD22     HA3      0.090000        1.0080           0
      1963 PROA     120      LEU      HD23     HA3      0.090000        1.0080           0
      1964 PROA     120      LEU      C        C        0.510000       12.0110           0
      1965 PROA     120      LEU      O        O       -0.510000       15.9990           0
      1966 PROA     121      LEU      N        NH1     -0.470000       14.0070           0
      1967 PROA     121      LEU      HN       H        0.310000        1.0080           0
      1968 PROA     121      LEU      CA       CT1      0.070000       12.0110           0
      1969 PROA     121      LEU      HA       HB1      0.090000        1.0080           0
      1970 PROA     121      LEU      CB       CT2     -0.180000       12.0110           0
      1971 PROA     121      LEU      HB1      HA2      0.090000        1.0080           0
      1972 PROA     121      LEU      HB2      HA2      0.090000        1.0080           0
      1973 PROA     121      LEU      CG       CT1     -0.090000       12.0110           0
      1974 PROA     121      LEU      HG       HA1      0.090000        1.0080           0
      1975 PROA     121      LEU      CD1      CT3     -0.270000       12.0110           0
      1976 PROA     121      LEU      HD11     HA3      0.090000        1.0080           0
      1977 PROA     121      LEU      HD12     HA3      0.090000        1.0080           0
      1978 PROA     121      LEU      HD13     HA3      0.090000        1.0080           0
      1979 PROA     121      LEU      CD2      CT3     -0.270000       12.0110           0
      1980 PROA     121      LEU      HD21     HA3      0.090000        1.0080           0
      1981 PROA     121      LEU      HD22     HA3      0.090000        1.0080           0
      1982 PROA     121      LEU      HD23     HA3      0.090000        1.0080           0
      1983 PROA     121      LEU      C        C        0.510000       12.0110           0
      1984 PROA     121      LEU      O        O       -0.510000       15.9990           0
      1985 PROA     122      VAL      N        NH1     -0.470000       14.0070           0
      1986 PROA     122      VAL      HN       H        0.310000        1.0080           0
      1987 PROA     122      VAL      CA       CT1      0.070000       12.0110           0
      1988 PROA     122      VAL      HA       HB1      0.090000        1.0080           0
      1989 PROA     122      VAL      CB       CT1     -0.090000       12.0110           0
      1990 PROA     122      VAL      HB       HA1      0.090000        1.0080           0
      1991 PROA     122      VAL      CG1      CT3     -0.270000       12.0110           0
      1992 PROA     122      VAL      HG11     HA3      0.090000        1.0080           0
      1993 PROA     122      VAL      HG12     HA3      0.090000        1.0080           0
      1994 PROA     122      VAL      HG13     HA3      0.090000        1.0080           0
      1995 PROA     122      VAL      CG2      CT3     -0.270000       12.0110           0
      1996 PROA     122      VAL      HG21     HA3      0.090000        1.0080           0
      1997 PROA     122      VAL      HG22     HA3      0.090000        1.0080           0
      1998 PROA     122      VAL      HG23     HA3      0.090000        1.0080           0
      1999 PROA     122      VAL      C        C        0.510000       12.0110           0
      2000 PROA     122      VAL      O        O       -0.510000       15.9990           0
      2001 PROA     123      LEU      N        NH1     -0.470000       14.0070           0
      2002 PROA     123      LEU      HN       H        0.310000        1.0080           0
      2003 PROA     123      LEU      CA       CT1      0.070000       12.0110           0
      2004 PROA     123      LEU      HA       HB1      0.090000        1.0080           0
      2005 PROA     123      LEU      CB       CT2     -0.180000       12.0110           0
      2006 PROA     123      LEU      HB1      HA2      0.090000        1.0080           0
      2007 PROA     123      LEU      HB2      HA2      0.090000        1.0080           0
      2008 PROA     123      LEU      CG       CT1     -0.090000       12.0110           0
      2009 PROA     123      LEU      HG       HA1      0.090000        1.0080           0
      2010 PROA     123      LEU      CD1      CT3     -0.270000       12.0110           0
      2011 PROA     123      LEU      HD11     HA3      0.090000        1.0080           0
      2012 PROA     123      LEU      HD12     HA3      0.090000        1.0080           0
      2013 PROA     123      LEU      HD13     HA3      0.090000        1.0080           0
      2014 PROA     123      LEU      CD2      CT3     -0.270000       12.0110           0
      2015 PROA     123      LEU      HD21     HA3      0.090000        1.0080           0
      2016 PROA     123      LEU      HD22     HA3      0.090000        1.0080           0
      2017 PROA     123      LEU      HD23     HA3      0.090000        1.0080           0
      2018 PROA     123      LEU      C        C        0.510000       12.0110           0
      2019 PROA     123      LEU      O        O       -0.510000       15.9990           0
      2020 PROA     124      HSD      N        NH1     -0.470000       14.0070           0
      2021 PROA     124      HSD      HN       H        0.310000        1.0080           0
      2022 PROA     124      HSD      CA       CT1      0.070000       12.0110           0
      2023 PROA     124      HSD      HA       HB1      0.090000        1.0080           0
      2024 PROA     124      HSD      CB       CT2     -0.090000       12.0110           0
      2025 PROA     124      HSD      HB1      HA2      0.090000        1.0080           0
      2026 PROA     124      HSD      HB2      HA2      0.090000        1.0080           0
      2027 PROA     124      HSD      ND1      NR1     -0.360000       14.0070           0
      2028 PROA     124      HSD      HD1      H        0.320000        1.0080           0
      2029 PROA     124      HSD      CG       CPH1    -0.050000       12.0110           0
      2030 PROA     124      HSD      CE1      CPH2     0.250000       12.0110           0
      2031 PROA     124      HSD      HE1      HR1      0.130000        1.0080           0
      2032 PROA     124      HSD      NE2      NR2     -0.700000       14.0070           0
      2033 PROA     124      HSD      CD2      CPH1     0.220000       12.0110           0
      2034 PROA     124      HSD      HD2      HR3      0.100000        1.0080           0
      2035 PROA     124      HSD      C        C        0.510000       12.0110           0
      2036 PROA     124      HSD      O        O       -0.510000       15.9990           0
      2037 PROA     125      LEU      N        NH1     -0.470000       14.0070           0
      2038 PROA     125      LEU      HN       H        0.310000        1.0080           0
      2039 PROA     125      LEU      CA       CT1      0.070000       12.0110           0
      2040 PROA     125      LEU      HA       HB1      0.090000        1.0080           0
      2041 PROA     125      LEU      CB       CT2     -0.180000       12.0110           0
      2042 PROA     125      LEU      HB1      HA2      0.090000        1.0080           0
      2043 PROA     125      LEU      HB2      HA2      0.090000        1.0080           0
      2044 PROA     125      LEU      CG       CT1     -0.090000       12.0110           0
      2045 PROA     125      LEU      HG       HA1      0.090000        1.0080           0
      2046 PROA     125      LEU      CD1      CT3     -0.270000       12.0110           0
      2047 PROA     125      LEU      HD11     HA3      0.090000        1.0080           0
      2048 PROA     125      LEU      HD12     HA3      0.090000        1.0080           0
      2049 PROA     125      LEU      HD13     HA3      0.090000        1.0080           0
      2050 PROA     125      LEU      CD2      CT3     -0.270000       12.0110           0
      2051 PROA     125      LEU      HD21     HA3      0.090000        1.0080           0
      2052 PROA     125      LEU      HD22     HA3      0.090000        1.0080           0
      2053 PROA     125      LEU      HD23     HA3      0.090000        1.0080           0
      2054 PROA     125      LEU      C        C        0.510000       12.0110           0
      2055 PROA     125      LEU      O        O       -0.510000       15.9990           0
      2056 PROA     126      SER      N        NH1     -0.470000       14.0070           0
      2057 PROA     126      SER      HN       H        0.310000        1.0080           0
      2058 PROA     126      SER      CA       CT1      0.070000       12.0110           0
      2059 PROA     126      SER      HA       HB1      0.090000        1.0080           0
      2060 PROA     126      SER      CB       CT2      0.050000       12.0110           0
      2061 PROA     126      SER      HB1      HA2      0.090000        1.0080           0
      2062 PROA     126      SER      HB2      HA2      0.090000        1.0080           0
      2063 PROA     126      SER      OG       OH1     -0.660000       15.9990           0
      2064 PROA     126      SER      HG1      H        0.430000        1.0080           0
      2065 PROA     126      SER      C        C        0.510000       12.0110           0
      2066 PROA     126      SER      O        O       -0.510000       15.9990           0
      2067 PROA     127      GLY      N        NH1     -0.470000       14.0070           0
      2068 PROA     127      GLY      HN       H        0.310000        1.0080           0
      2069 PROA     127      GLY      CA       CT2     -0.020000       12.0110           0
      2070 PROA     127      GLY      HA1      HB2      0.090000        1.0080           0
      2071 PROA     127      GLY      HA2      HB2      0.090000        1.0080           0
      2072 PROA     127      GLY      C        C        0.510000       12.0110           0
      2073 PROA     127      GLY      O        O       -0.510000       15.9990           0
      2074 PROA     128      MET      N        NH1     -0.470000       14.0070           0
      2075 PROA     128      MET      HN       H        0.310000        1.0080           0
      2076 PROA     128      MET      CA       CT1      0.070000       12.0110           0
      2077 PROA     128      MET      HA       HB1      0.090000        1.0080           0
      2078 PROA     128      MET      CB       CT2     -0.180000       12.0110           0
      2079 PROA     128      MET      HB1      HA2      0.090000        1.0080           0
      2080 PROA     128      MET      HB2      HA2      0.090000        1.0080           0
      2081 PROA     128      MET      CG       CT2     -0.140000       12.0110           0
      2082 PROA     128      MET      HG1      HA2      0.090000        1.0080           0
      2083 PROA     128      MET      HG2      HA2      0.090000        1.0080           0
      2084 PROA     128      MET      SD       S       -0.090000       32.0600           0
      2085 PROA     128      MET      CE       CT3     -0.220000       12.0110           0
      2086 PROA     128      MET      HE1      HA3      0.090000        1.0080           0
      2087 PROA     128      MET      HE2      HA3      0.090000        1.0080           0
      2088 PROA     128      MET      HE3      HA3      0.090000        1.0080           0
      2089 PROA     128      MET      C        C        0.510000       12.0110           0
      2090 PROA     128      MET      O        O       -0.510000       15.9990           0
      2091 PROA     129      VAL      N        NH1     -0.470000       14.0070           0
      2092 PROA     129      VAL      HN       H        0.310000        1.0080           0
      2093 PROA     129      VAL      CA       CT1      0.070000       12.0110           0
      2094 PROA     129      VAL      HA       HB1      0.090000        1.0080           0
      2095 PROA     129      VAL      CB       CT1     -0.090000       12.0110           0
      2096 PROA     129      VAL      HB       HA1      0.090000        1.0080           0
      2097 PROA     129      VAL      CG1      CT3     -0.270000       12.0110           0
      2098 PROA     129      VAL      HG11     HA3      0.090000        1.0080           0
      2099 PROA     129      VAL      HG12     HA3      0.090000        1.0080           0
      2100 PROA     129      VAL      HG13     HA3      0.090000        1.0080           0
      2101 PROA     129      VAL      CG2      CT3     -0.270000       12.0110           0
      2102 PROA     129      VAL      HG21     HA3      0.090000        1.0080           0
      2103 PROA     129      VAL      HG22     HA3      0.090000        1.0080           0
      2104 PROA     129      VAL      HG23     HA3      0.090000        1.0080           0
      2105 PROA     129      VAL      C        C        0.510000       12.0110           0
      2106 PROA     129      VAL      O        O       -0.510000       15.9990           0
      2107 PROA     130      LEU      N        NH1     -0.470000       14.0070           0
      2108 PROA     130      LEU      HN       H        0.310000        1.0080           0
      2109 PROA     130      LEU      CA       CT1      0.070000       12.0110           0
      2110 PROA     130      LEU      HA       HB1      0.090000        1.0080           0
      2111 PROA     130      LEU      CB       CT2     -0.180000       12.0110           0
      2112 PROA     130      LEU      HB1      HA2      0.090000        1.0080           0
      2113 PROA     130      LEU      HB2      HA2      0.090000        1.0080           0
      2114 PROA     130      LEU      CG       CT1     -0.090000       12.0110           0
      2115 PROA     130      LEU      HG       HA1      0.090000        1.0080           0
      2116 PROA     130      LEU      CD1      CT3     -0.270000       12.0110           0
      2117 PROA     130      LEU      HD11     HA3      0.090000        1.0080           0
      2118 PROA     130      LEU      HD12     HA3      0.090000        1.0080           0
      2119 PROA     130      LEU      HD13     HA3      0.090000        1.0080           0
      2120 PROA     130      LEU      CD2      CT3     -0.270000       12.0110           0
      2121 PROA     130      LEU      HD21     HA3      0.090000        1.0080           0
      2122 PROA     130      LEU      HD22     HA3      0.090000        1.0080           0
      2123 PROA     130      LEU      HD23     HA3      0.090000        1.0080           0
      2124 PROA     130      LEU      C        C        0.510000       12.0110           0
      2125 PROA     130      LEU      O        O       -0.510000       15.9990           0
      2126 PROA     131      ASN      N        NH1     -0.470000       14.0070           0
      2127 PROA     131      ASN      HN       H        0.310000        1.0080           0
      2128 PROA     131      ASN      CA       CT1      0.070000       12.0110           0
      2129 PROA     131      ASN      HA       HB1      0.090000        1.0080           0
      2130 PROA     131      ASN      CB       CT2     -0.180000       12.0110           0
      2131 PROA     131      ASN      HB1      HA2      0.090000        1.0080           0
      2132 PROA     131      ASN      HB2      HA2      0.090000        1.0080           0
      2133 PROA     131      ASN      CG       CC       0.550000       12.0110           0
      2134 PROA     131      ASN      OD1      O       -0.550000       15.9990           0
      2135 PROA     131      ASN      ND2      NH2     -0.620000       14.0070           0
      2136 PROA     131      ASN      HD21     H        0.320000        1.0080           0
      2137 PROA     131      ASN      HD22     H        0.300000        1.0080           0
      2138 PROA     131      ASN      C        C        0.510000       12.0110           0
      2139 PROA     131      ASN      O        O       -0.510000       15.9990           0
      2140 PROA     132      ALA      N        NH1     -0.470000       14.0070           0
      2141 PROA     132      ALA      HN       H        0.310000        1.0080           0
      2142 PROA     132      ALA      CA       CT1      0.070000       12.0110           0
      2143 PROA     132      ALA      HA       HB1      0.090000        1.0080           0
      2144 PROA     132      ALA      CB       CT3     -0.270000       12.0110           0
      2145 PROA     132      ALA      HB1      HA3      0.090000        1.0080           0
      2146 PROA     132      ALA      HB2      HA3      0.090000        1.0080           0
      2147 PROA     132      ALA      HB3      HA3      0.090000        1.0080           0
      2148 PROA     132      ALA      C        C        0.510000       12.0110           0
      2149 PROA     132      ALA      O        O       -0.510000       15.9990           0
      2150 PROA     133      TYR      N        NH1     -0.470000       14.0070           0
      2151 PROA     133      TYR      HN       H        0.310000        1.0080           0
      2152 PROA     133      TYR      CA       CT1      0.070000       12.0110           0
      2153 PROA     133      TYR      HA       HB1      0.090000        1.0080           0
      2154 PROA     133      TYR      CB       CT2     -0.180000       12.0110           0
      2155 PROA     133      TYR      HB1      HA2      0.090000        1.0080           0
      2156 PROA     133      TYR      HB2      HA2      0.090000        1.0080           0
      2157 PROA     133      TYR      CG       CA       0.000000       12.0110           0
      2158 PROA     133      TYR      CD1      CA      -0.115000       12.0110           0
      2159 PROA     133      TYR      HD1      HP       0.115000        1.0080           0
      2160 PROA     133      TYR      CE1      CA      -0.115000       12.0110           0
      2161 PROA     133      TYR      HE1      HP       0.115000        1.0080           0
      2162 PROA     133      TYR      CZ       CA       0.110000       12.0110           0
      2163 PROA     133      TYR      OH       OH1     -0.540000       15.9990           0
      2164 PROA     133      TYR      HH       H        0.430000        1.0080           0
      2165 PROA     133      TYR      CD2      CA      -0.115000       12.0110           0
      2166 PROA     133      TYR      HD2      HP       0.115000        1.0080           0
      2167 PROA     133      TYR      CE2      CA      -0.115000       12.0110           0
      2168 PROA     133      TYR      HE2      HP       0.115000        1.0080           0
      2169 PROA     133      TYR      C        C        0.510000       12.0110           0
      2170 PROA     133      TYR      O        O       -0.510000       15.9990           0
      2171 PROA     134      VAL      N        NH1     -0.470000       14.0070           0
      2172 PROA     134      VAL      HN       H        0.310000        1.0080           0
      2173 PROA     134      VAL      CA       CT1      0.070000       12.0110           0
      2174 PROA     134      VAL      HA       HB1      0.090000        1.0080           0
      2175 PROA     134      VAL      CB       CT1     -0.090000       12.0110           0
      2176 PROA     134      VAL      HB       HA1      0.090000        1.0080           0
      2177 PROA     134      VAL      CG1      CT3     -0.270000       12.0110           0
      2178 PROA     134      VAL      HG11     HA3      0.090000        1.0080           0
      2179 PROA     134      VAL      HG12     HA3      0.090000        1.0080           0
      2180 PROA     134      VAL      HG13     HA3      0.090000        1.0080           0
      2181 PROA     134      VAL      CG2      CT3     -0.270000       12.0110           0
      2182 PROA     134      VAL      HG21     HA3      0.090000        1.0080           0
      2183 PROA     134      VAL      HG22     HA3      0.090000        1.0080           0
      2184 PROA     134      VAL      HG23     HA3      0.090000        1.0080           0
      2185 PROA     134      VAL      C        C        0.510000       12.0110           0
      2186 PROA     134      VAL      O        O       -0.510000       15.9990           0
      2187 PROA     135      THR      N        NH1     -0.470000       14.0070           0
      2188 PROA     135      THR      HN       H        0.310000        1.0080           0
      2189 PROA     135      THR      CA       CT1      0.070000       12.0110           0
      2190 PROA     135      THR      HA       HB1      0.090000        1.0080           0
      2191 PROA     135      THR      CB       CT1      0.140000       12.0110           0
      2192 PROA     135      THR      HB       HA1      0.090000        1.0080           0
      2193 PROA     135      THR      OG1      OH1     -0.660000       15.9990           0
      2194 PROA     135      THR      HG1      H        0.430000        1.0080           0
      2195 PROA     135      THR      CG2      CT3     -0.270000       12.0110           0
      2196 PROA     135      THR      HG21     HA3      0.090000        1.0080           0
      2197 PROA     135      THR      HG22     HA3      0.090000        1.0080           0
      2198 PROA     135      THR      HG23     HA3      0.090000        1.0080           0
      2199 PROA     135      THR      C        C        0.510000       12.0110           0
      2200 PROA     135      THR      O        O       -0.510000       15.9990           0
      2201 PROA     136      HSD      N        NH1     -0.470000       14.0070           0
      2202 PROA     136      HSD      HN       H        0.310000        1.0080           0
      2203 PROA     136      HSD      CA       CT1      0.070000       12.0110           0
      2204 PROA     136      HSD      HA       HB1      0.090000        1.0080           0
      2205 PROA     136      HSD      CB       CT2     -0.090000       12.0110           0
      2206 PROA     136      HSD      HB1      HA2      0.090000        1.0080           0
      2207 PROA     136      HSD      HB2      HA2      0.090000        1.0080           0
      2208 PROA     136      HSD      ND1      NR1     -0.360000       14.0070           0
      2209 PROA     136      HSD      HD1      H        0.320000        1.0080           0
      2210 PROA     136      HSD      CG       CPH1    -0.050000       12.0110           0
      2211 PROA     136      HSD      CE1      CPH2     0.250000       12.0110           0
      2212 PROA     136      HSD      HE1      HR1      0.130000        1.0080           0
      2213 PROA     136      HSD      NE2      NR2     -0.700000       14.0070           0
      2214 PROA     136      HSD      CD2      CPH1     0.220000       12.0110           0
      2215 PROA     136      HSD      HD2      HR3      0.100000        1.0080           0
      2216 PROA     136      HSD      C        C        0.510000       12.0110           0
      2217 PROA     136      HSD      O        O       -0.510000       15.9990           0
      2218 PROA     137      LEU      N        NH1     -0.470000       14.0070           0
      2219 PROA     137      LEU      HN       H        0.310000        1.0080           0
      2220 PROA     137      LEU      CA       CT1      0.070000       12.0110           0
      2221 PROA     137      LEU      HA       HB1      0.090000        1.0080           0
      2222 PROA     137      LEU      CB       CT2     -0.180000       12.0110           0
      2223 PROA     137      LEU      HB1      HA2      0.090000        1.0080           0
      2224 PROA     137      LEU      HB2      HA2      0.090000        1.0080           0
      2225 PROA     137      LEU      CG       CT1     -0.090000       12.0110           0
      2226 PROA     137      LEU      HG       HA1      0.090000        1.0080           0
      2227 PROA     137      LEU      CD1      CT3     -0.270000       12.0110           0
      2228 PROA     137      LEU      HD11     HA3      0.090000        1.0080           0
      2229 PROA     137      LEU      HD12     HA3      0.090000        1.0080           0
      2230 PROA     137      LEU      HD13     HA3      0.090000        1.0080           0
      2231 PROA     137      LEU      CD2      CT3     -0.270000       12.0110           0
      2232 PROA     137      LEU      HD21     HA3      0.090000        1.0080           0
      2233 PROA     137      LEU      HD22     HA3      0.090000        1.0080           0
      2234 PROA     137      LEU      HD23     HA3      0.090000        1.0080           0
      2235 PROA     137      LEU      C        C        0.510000       12.0110           0
      2236 PROA     137      LEU      O        O       -0.510000       15.9990           0
      2237 PROA     138      HSD      N        NH1     -0.470000       14.0070           0
      2238 PROA     138      HSD      HN       H        0.310000        1.0080           0
      2239 PROA     138      HSD      CA       CT1      0.070000       12.0110           0
      2240 PROA     138      HSD      HA       HB1      0.090000        1.0080           0
      2241 PROA     138      HSD      CB       CT2     -0.090000       12.0110           0
      2242 PROA     138      HSD      HB1      HA2      0.090000        1.0080           0
      2243 PROA     138      HSD      HB2      HA2      0.090000        1.0080           0
      2244 PROA     138      HSD      ND1      NR1     -0.360000       14.0070           0
      2245 PROA     138      HSD      HD1      H        0.320000        1.0080           0
      2246 PROA     138      HSD      CG       CPH1    -0.050000       12.0110           0
      2247 PROA     138      HSD      CE1      CPH2     0.250000       12.0110           0
      2248 PROA     138      HSD      HE1      HR1      0.130000        1.0080           0
      2249 PROA     138      HSD      NE2      NR2     -0.700000       14.0070           0
      2250 PROA     138      HSD      CD2      CPH1     0.220000       12.0110           0
      2251 PROA     138      HSD      HD2      HR3      0.100000        1.0080           0
      2252 PROA     138      HSD      C        C        0.510000       12.0110           0
      2253 PROA     138      HSD      O        O       -0.510000       15.9990           0
      2254 PROA     139      ALA      N        NH1     -0.470000       14.0070           0
      2255 PROA     139      ALA      HN       H        0.310000        1.0080           0
      2256 PROA     139      ALA      CA       CT1      0.070000       12.0110           0
      2257 PROA     139      ALA      HA       HB1      0.090000        1.0080           0
      2258 PROA     139      ALA      CB       CT3     -0.270000       12.0110           0
      2259 PROA     139      ALA      HB1      HA3      0.090000        1.0080           0
      2260 PROA     139      ALA      HB2      HA3      0.090000        1.0080           0
      2261 PROA     139      ALA      HB3      HA3      0.090000        1.0080           0
      2262 PROA     139      ALA      C        C        0.510000       12.0110           0
      2263 PROA     139      ALA      O        O       -0.510000       15.9990           0
      2264 PROA     140      GLU      N        NH1     -0.470000       14.0070           0
      2265 PROA     140      GLU      HN       H        0.310000        1.0080           0
      2266 PROA     140      GLU      CA       CT1      0.070000       12.0110           0
      2267 PROA     140      GLU      HA       HB1      0.090000        1.0080           0
      2268 PROA     140      GLU      CB       CT2A    -0.180000       12.0110           0
      2269 PROA     140      GLU      HB1      HA2      0.090000        1.0080           0
      2270 PROA     140      GLU      HB2      HA2      0.090000        1.0080           0
      2271 PROA     140      GLU      CG       CT2     -0.280000       12.0110           0
      2272 PROA     140      GLU      HG1      HA2      0.090000        1.0080           0
      2273 PROA     140      GLU      HG2      HA2      0.090000        1.0080           0
      2274 PROA     140      GLU      CD       CC       0.620000       12.0110           0
      2275 PROA     140      GLU      OE1      OC      -0.760000       15.9990           0
      2276 PROA     140      GLU      OE2      OC      -0.760000       15.9990           0
      2277 PROA     140      GLU      C        C        0.510000       12.0110           0
      2278 PROA     140      GLU      O        O       -0.510000       15.9990           0
      2279 PROA     141      TYR      N        NH1     -0.470000       14.0070           0
      2280 PROA     141      TYR      HN       H        0.310000        1.0080           0
      2281 PROA     141      TYR      CA       CT1      0.070000       12.0110           0
      2282 PROA     141      TYR      HA       HB1      0.090000        1.0080           0
      2283 PROA     141      TYR      CB       CT2     -0.180000       12.0110           0
      2284 PROA     141      TYR      HB1      HA2      0.090000        1.0080           0
      2285 PROA     141      TYR      HB2      HA2      0.090000        1.0080           0
      2286 PROA     141      TYR      CG       CA       0.000000       12.0110           0
      2287 PROA     141      TYR      CD1      CA      -0.115000       12.0110           0
      2288 PROA     141      TYR      HD1      HP       0.115000        1.0080           0
      2289 PROA     141      TYR      CE1      CA      -0.115000       12.0110           0
      2290 PROA     141      TYR      HE1      HP       0.115000        1.0080           0
      2291 PROA     141      TYR      CZ       CA       0.110000       12.0110           0
      2292 PROA     141      TYR      OH       OH1     -0.540000       15.9990           0
      2293 PROA     141      TYR      HH       H        0.430000        1.0080           0
      2294 PROA     141      TYR      CD2      CA      -0.115000       12.0110           0
      2295 PROA     141      TYR      HD2      HP       0.115000        1.0080           0
      2296 PROA     141      TYR      CE2      CA      -0.115000       12.0110           0
      2297 PROA     141      TYR      HE2      HP       0.115000        1.0080           0
      2298 PROA     141      TYR      C        C        0.510000       12.0110           0
      2299 PROA     141      TYR      O        O       -0.510000       15.9990           0
      2300 PROA     142      ASN      N        NH1     -0.470000       14.0070           0
      2301 PROA     142      ASN      HN       H        0.310000        1.0080           0
      2302 PROA     142      ASN      CA       CT1      0.070000       12.0110           0
      2303 PROA     142      ASN      HA       HB1      0.090000        1.0080           0
      2304 PROA     142      ASN      CB       CT2     -0.180000       12.0110           0
      2305 PROA     142      ASN      HB1      HA2      0.090000        1.0080           0
      2306 PROA     142      ASN      HB2      HA2      0.090000        1.0080           0
      2307 PROA     142      ASN      CG       CC       0.550000       12.0110           0
      2308 PROA     142      ASN      OD1      O       -0.550000       15.9990           0
      2309 PROA     142      ASN      ND2      NH2     -0.620000       14.0070           0
      2310 PROA     142      ASN      HD21     H        0.320000        1.0080           0
      2311 PROA     142      ASN      HD22     H        0.300000        1.0080           0
      2312 PROA     142      ASN      C        C        0.510000       12.0110           0
      2313 PROA     142      ASN      O        O       -0.510000       15.9990           0
      2314 PROA     143      ARG      N        NH1     -0.470000       14.0070           0
      2315 PROA     143      ARG      HN       H        0.310000        1.0080           0
      2316 PROA     143      ARG      CA       CT1      0.070000       12.0110           0
      2317 PROA     143      ARG      HA       HB1      0.090000        1.0080           0
      2318 PROA     143      ARG      CB       CT2     -0.180000       12.0110           0
      2319 PROA     143      ARG      HB1      HA2      0.090000        1.0080           0
      2320 PROA     143      ARG      HB2      HA2      0.090000        1.0080           0
      2321 PROA     143      ARG      CG       CT2     -0.180000       12.0110           0
      2322 PROA     143      ARG      HG1      HA2      0.090000        1.0080           0
      2323 PROA     143      ARG      HG2      HA2      0.090000        1.0080           0
      2324 PROA     143      ARG      CD       CT2      0.200000       12.0110           0
      2325 PROA     143      ARG      HD1      HA2      0.090000        1.0080           0
      2326 PROA     143      ARG      HD2      HA2      0.090000        1.0080           0
      2327 PROA     143      ARG      NE       NC2     -0.700000       14.0070           0
      2328 PROA     143      ARG      HE       HC       0.440000        1.0080           0
      2329 PROA     143      ARG      CZ       C        0.640000       12.0110           0
      2330 PROA     143      ARG      NH1      NC2     -0.800000       14.0070           0
      2331 PROA     143      ARG      HH11     HC       0.460000        1.0080           0
      2332 PROA     143      ARG      HH12     HC       0.460000        1.0080           0
      2333 PROA     143      ARG      NH2      NC2     -0.800000       14.0070           0
      2334 PROA     143      ARG      HH21     HC       0.460000        1.0080           0
      2335 PROA     143      ARG      HH22     HC       0.460000        1.0080           0
      2336 PROA     143      ARG      C        C        0.510000       12.0110           0
      2337 PROA     143      ARG      O        O       -0.510000       15.9990           0
      2338 PROA     144      GLN      N        NH1     -0.470000       14.0070           0
      2339 PROA     144      GLN      HN       H        0.310000        1.0080           0
      2340 PROA     144      GLN      CA       CT1      0.070000       12.0110           0
      2341 PROA     144      GLN      HA       HB1      0.090000        1.0080           0
      2342 PROA     144      GLN      CB       CT2     -0.180000       12.0110           0
      2343 PROA     144      GLN      HB1      HA2      0.090000        1.0080           0
      2344 PROA     144      GLN      HB2      HA2      0.090000        1.0080           0
      2345 PROA     144      GLN      CG       CT2     -0.180000       12.0110           0
      2346 PROA     144      GLN      HG1      HA2      0.090000        1.0080           0
      2347 PROA     144      GLN      HG2      HA2      0.090000        1.0080           0
      2348 PROA     144      GLN      CD       CC       0.550000       12.0110           0
      2349 PROA     144      GLN      OE1      O       -0.550000       15.9990           0
      2350 PROA     144      GLN      NE2      NH2     -0.620000       14.0070           0
      2351 PROA     144      GLN      HE21     H        0.320000        1.0080           0
      2352 PROA     144      GLN      HE22     H        0.300000        1.0080           0
      2353 PROA     144      GLN      C        C        0.510000       12.0110           0
      2354 PROA     144      GLN      O        O       -0.510000       15.9990           0
      2355 PROA     145      LYS      N        NH1     -0.470000       14.0070           0
      2356 PROA     145      LYS      HN       H        0.310000        1.0080           0
      2357 PROA     145      LYS      CA       CT1      0.070000       12.0110           0
      2358 PROA     145      LYS      HA       HB1      0.090000        1.0080           0
      2359 PROA     145      LYS      CB       CT2     -0.180000       12.0110           0
      2360 PROA     145      LYS      HB1      HA2      0.090000        1.0080           0
      2361 PROA     145      LYS      HB2      HA2      0.090000        1.0080           0
      2362 PROA     145      LYS      CG       CT2     -0.180000       12.0110           0
      2363 PROA     145      LYS      HG1      HA2      0.090000        1.0080           0
      2364 PROA     145      LYS      HG2      HA2      0.090000        1.0080           0
      2365 PROA     145      LYS      CD       CT2     -0.180000       12.0110           0
      2366 PROA     145      LYS      HD1      HA2      0.090000        1.0080           0
      2367 PROA     145      LYS      HD2      HA2      0.090000        1.0080           0
      2368 PROA     145      LYS      CE       CT2      0.210000       12.0110           0
      2369 PROA     145      LYS      HE1      HA2      0.050000        1.0080           0
      2370 PROA     145      LYS      HE2      HA2      0.050000        1.0080           0
      2371 PROA     145      LYS      NZ       NH3     -0.300000       14.0070           0
      2372 PROA     145      LYS      HZ1      HC       0.330000        1.0080           0
      2373 PROA     145      LYS      HZ2      HC       0.330000        1.0080           0
      2374 PROA     145      LYS      HZ3      HC       0.330000        1.0080           0
      2375 PROA     145      LYS      C        C        0.510000       12.0110           0
      2376 PROA     145      LYS      O        O       -0.510000       15.9990           0
      2377 PROA     146      ASP      N        NH1     -0.470000       14.0070           0
      2378 PROA     146      ASP      HN       H        0.310000        1.0080           0
      2379 PROA     146      ASP      CA       CT1      0.070000       12.0110           0
      2380 PROA     146      ASP      HA       HB1      0.090000        1.0080           0
      2381 PROA     146      ASP      CB       CT2A    -0.280000       12.0110           0
      2382 PROA     146      ASP      HB1      HA2      0.090000        1.0080           0
      2383 PROA     146      ASP      HB2      HA2      0.090000        1.0080           0
      2384 PROA     146      ASP      CG       CC       0.620000       12.0110           0
      2385 PROA     146      ASP      OD1      OC      -0.760000       15.9990           0
      2386 PROA     146      ASP      OD2      OC      -0.760000       15.9990           0
      2387 PROA     146      ASP      C        C        0.510000       12.0110           0
      2388 PROA     146      ASP      O        O       -0.510000       15.9990           0
      2389 PROA     147      ILE      N        NH1     -0.470000       14.0070           0
      2390 PROA     147      ILE      HN       H        0.310000        1.0080           0
      2391 PROA     147      ILE      CA       CT1      0.070000       12.0110           0
      2392 PROA     147      ILE      HA       HB1      0.090000        1.0080           0
      2393 PROA     147      ILE      CB       CT1     -0.090000       12.0110           0
      2394 PROA     147      ILE      HB       HA1      0.090000        1.0080           0
      2395 PROA     147      ILE      CG2      CT3     -0.270000       12.0110           0
      2396 PROA     147      ILE      HG21     HA3      0.090000        1.0080           0
      2397 PROA     147      ILE      HG22     HA3      0.090000        1.0080           0
      2398 PROA     147      ILE      HG23     HA3      0.090000        1.0080           0
      2399 PROA     147      ILE      CG1      CT2     -0.180000       12.0110           0
      2400 PROA     147      ILE      HG11     HA2      0.090000        1.0080           0
      2401 PROA     147      ILE      HG12     HA2      0.090000        1.0080           0
      2402 PROA     147      ILE      CD       CT3     -0.270000       12.0110           0
      2403 PROA     147      ILE      HD1      HA3      0.090000        1.0080           0
      2404 PROA     147      ILE      HD2      HA3      0.090000        1.0080           0
      2405 PROA     147      ILE      HD3      HA3      0.090000        1.0080           0
      2406 PROA     147      ILE      C        C        0.510000       12.0110           0
      2407 PROA     147      ILE      O        O       -0.510000       15.9990           0
      2408 PROA     148      TYR      N        NH1     -0.470000       14.0070           0
      2409 PROA     148      TYR      HN       H        0.310000        1.0080           0
      2410 PROA     148      TYR      CA       CT1      0.070000       12.0110           0
      2411 PROA     148      TYR      HA       HB1      0.090000        1.0080           0
      2412 PROA     148      TYR      CB       CT2     -0.180000       12.0110           0
      2413 PROA     148      TYR      HB1      HA2      0.090000        1.0080           0
      2414 PROA     148      TYR      HB2      HA2      0.090000        1.0080           0
      2415 PROA     148      TYR      CG       CA       0.000000       12.0110           0
      2416 PROA     148      TYR      CD1      CA      -0.115000       12.0110           0
      2417 PROA     148      TYR      HD1      HP       0.115000        1.0080           0
      2418 PROA     148      TYR      CE1      CA      -0.115000       12.0110           0
      2419 PROA     148      TYR      HE1      HP       0.115000        1.0080           0
      2420 PROA     148      TYR      CZ       CA       0.110000       12.0110           0
      2421 PROA     148      TYR      OH       OH1     -0.540000       15.9990           0
      2422 PROA     148      TYR      HH       H        0.430000        1.0080           0
      2423 PROA     148      TYR      CD2      CA      -0.115000       12.0110           0
      2424 PROA     148      TYR      HD2      HP       0.115000        1.0080           0
      2425 PROA     148      TYR      CE2      CA      -0.115000       12.0110           0
      2426 PROA     148      TYR      HE2      HP       0.115000        1.0080           0
      2427 PROA     148      TYR      C        C        0.510000       12.0110           0
      2428 PROA     148      TYR      O        O       -0.510000       15.9990           0
      2429 PROA     149      LEU      N        NH1     -0.470000       14.0070           0
      2430 PROA     149      LEU      HN       H        0.310000        1.0080           0
      2431 PROA     149      LEU      CA       CT1      0.070000       12.0110           0
      2432 PROA     149      LEU      HA       HB1      0.090000        1.0080           0
      2433 PROA     149      LEU      CB       CT2     -0.180000       12.0110           0
      2434 PROA     149      LEU      HB1      HA2      0.090000        1.0080           0
      2435 PROA     149      LEU      HB2      HA2      0.090000        1.0080           0
      2436 PROA     149      LEU      CG       CT1     -0.090000       12.0110           0
      2437 PROA     149      LEU      HG       HA1      0.090000        1.0080           0
      2438 PROA     149      LEU      CD1      CT3     -0.270000       12.0110           0
      2439 PROA     149      LEU      HD11     HA3      0.090000        1.0080           0
      2440 PROA     149      LEU      HD12     HA3      0.090000        1.0080           0
      2441 PROA     149      LEU      HD13     HA3      0.090000        1.0080           0
      2442 PROA     149      LEU      CD2      CT3     -0.270000       12.0110           0
      2443 PROA     149      LEU      HD21     HA3      0.090000        1.0080           0
      2444 PROA     149      LEU      HD22     HA3      0.090000        1.0080           0
      2445 PROA     149      LEU      HD23     HA3      0.090000        1.0080           0
      2446 PROA     149      LEU      C        C        0.510000       12.0110           0
      2447 PROA     149      LEU      O        O       -0.510000       15.9990           0
      2448 PROA     150      ALA      N        NH1     -0.470000       14.0070           0
      2449 PROA     150      ALA      HN       H        0.310000        1.0080           0
      2450 PROA     150      ALA      CA       CT1      0.070000       12.0110           0
      2451 PROA     150      ALA      HA       HB1      0.090000        1.0080           0
      2452 PROA     150      ALA      CB       CT3     -0.270000       12.0110           0
      2453 PROA     150      ALA      HB1      HA3      0.090000        1.0080           0
      2454 PROA     150      ALA      HB2      HA3      0.090000        1.0080           0
      2455 PROA     150      ALA      HB3      HA3      0.090000        1.0080           0
      2456 PROA     150      ALA      C        C        0.510000       12.0110           0
      2457 PROA     150      ALA      O        O       -0.510000       15.9990           0
      2458 PROA     151      HSD      N        NH1     -0.470000       14.0070           0
      2459 PROA     151      HSD      HN       H        0.310000        1.0080           0
      2460 PROA     151      HSD      CA       CT1      0.070000       12.0110           0
      2461 PROA     151      HSD      HA       HB1      0.090000        1.0080           0
      2462 PROA     151      HSD      CB       CT2     -0.090000       12.0110           0
      2463 PROA     151      HSD      HB1      HA2      0.090000        1.0080           0
      2464 PROA     151      HSD      HB2      HA2      0.090000        1.0080           0
      2465 PROA     151      HSD      ND1      NR1     -0.360000       14.0070           0
      2466 PROA     151      HSD      HD1      H        0.320000        1.0080           0
      2467 PROA     151      HSD      CG       CPH1    -0.050000       12.0110           0
      2468 PROA     151      HSD      CE1      CPH2     0.250000       12.0110           0
      2469 PROA     151      HSD      HE1      HR1      0.130000        1.0080           0
      2470 PROA     151      HSD      NE2      NR2     -0.700000       14.0070           0
      2471 PROA     151      HSD      CD2      CPH1     0.220000       12.0110           0
      2472 PROA     151      HSD      HD2      HR3      0.100000        1.0080           0
      2473 PROA     151      HSD      C        C        0.510000       12.0110           0
      2474 PROA     151      HSD      O        O       -0.510000       15.9990           0
      2475 PROA     152      ARG      N        NH1     -0.470000       14.0070           0
      2476 PROA     152      ARG      HN       H        0.310000        1.0080           0
      2477 PROA     152      ARG      CA       CT1      0.070000       12.0110           0
      2478 PROA     152      ARG      HA       HB1      0.090000        1.0080           0
      2479 PROA     152      ARG      CB       CT2     -0.180000       12.0110           0
      2480 PROA     152      ARG      HB1      HA2      0.090000        1.0080           0
      2481 PROA     152      ARG      HB2      HA2      0.090000        1.0080           0
      2482 PROA     152      ARG      CG       CT2     -0.180000       12.0110           0
      2483 PROA     152      ARG      HG1      HA2      0.090000        1.0080           0
      2484 PROA     152      ARG      HG2      HA2      0.090000        1.0080           0
      2485 PROA     152      ARG      CD       CT2      0.200000       12.0110           0
      2486 PROA     152      ARG      HD1      HA2      0.090000        1.0080           0
      2487 PROA     152      ARG      HD2      HA2      0.090000        1.0080           0
      2488 PROA     152      ARG      NE       NC2     -0.700000       14.0070           0
      2489 PROA     152      ARG      HE       HC       0.440000        1.0080           0
      2490 PROA     152      ARG      CZ       C        0.640000       12.0110           0
      2491 PROA     152      ARG      NH1      NC2     -0.800000       14.0070           0
      2492 PROA     152      ARG      HH11     HC       0.460000        1.0080           0
      2493 PROA     152      ARG      HH12     HC       0.460000        1.0080           0
      2494 PROA     152      ARG      NH2      NC2     -0.800000       14.0070           0
      2495 PROA     152      ARG      HH21     HC       0.460000        1.0080           0
      2496 PROA     152      ARG      HH22     HC       0.460000        1.0080           0
      2497 PROA     152      ARG      C        C        0.510000       12.0110           0
      2498 PROA     152      ARG      O        O       -0.510000       15.9990           0
      2499 PROA     153      VAL      N        NH1     -0.470000       14.0070           0
      2500 PROA     153      VAL      HN       H        0.310000        1.0080           0
      2501 PROA     153      VAL      CA       CT1      0.070000       12.0110           0
      2502 PROA     153      VAL      HA       HB1      0.090000        1.0080           0
      2503 PROA     153      VAL      CB       CT1     -0.090000       12.0110           0
      2504 PROA     153      VAL      HB       HA1      0.090000        1.0080           0
      2505 PROA     153      VAL      CG1      CT3     -0.270000       12.0110           0
      2506 PROA     153      VAL      HG11     HA3      0.090000        1.0080           0
      2507 PROA     153      VAL      HG12     HA3      0.090000        1.0080           0
      2508 PROA     153      VAL      HG13     HA3      0.090000        1.0080           0
      2509 PROA     153      VAL      CG2      CT3     -0.270000       12.0110           0
      2510 PROA     153      VAL      HG21     HA3      0.090000        1.0080           0
      2511 PROA     153      VAL      HG22     HA3      0.090000        1.0080           0
      2512 PROA     153      VAL      HG23     HA3      0.090000        1.0080           0
      2513 PROA     153      VAL      C        C        0.510000       12.0110           0
      2514 PROA     153      VAL      O        O       -0.510000       15.9990           0
      2515 PROA     154      ALA      N        NH1     -0.470000       14.0070           0
      2516 PROA     154      ALA      HN       H        0.310000        1.0080           0
      2517 PROA     154      ALA      CA       CT1      0.070000       12.0110           0
      2518 PROA     154      ALA      HA       HB1      0.090000        1.0080           0
      2519 PROA     154      ALA      CB       CT3     -0.270000       12.0110           0
      2520 PROA     154      ALA      HB1      HA3      0.090000        1.0080           0
      2521 PROA     154      ALA      HB2      HA3      0.090000        1.0080           0
      2522 PROA     154      ALA      HB3      HA3      0.090000        1.0080           0
      2523 PROA     154      ALA      C        C        0.510000       12.0110           0
      2524 PROA     154      ALA      O        O       -0.510000       15.9990           0
      2525 PROA     155      GLN      N        NH1     -0.470000       14.0070           0
      2526 PROA     155      GLN      HN       H        0.310000        1.0080           0
      2527 PROA     155      GLN      CA       CT1      0.070000       12.0110           0
      2528 PROA     155      GLN      HA       HB1      0.090000        1.0080           0
      2529 PROA     155      GLN      CB       CT2     -0.180000       12.0110           0
      2530 PROA     155      GLN      HB1      HA2      0.090000        1.0080           0
      2531 PROA     155      GLN      HB2      HA2      0.090000        1.0080           0
      2532 PROA     155      GLN      CG       CT2     -0.180000       12.0110           0
      2533 PROA     155      GLN      HG1      HA2      0.090000        1.0080           0
      2534 PROA     155      GLN      HG2      HA2      0.090000        1.0080           0
      2535 PROA     155      GLN      CD       CC       0.550000       12.0110           0
      2536 PROA     155      GLN      OE1      O       -0.550000       15.9990           0
      2537 PROA     155      GLN      NE2      NH2     -0.620000       14.0070           0
      2538 PROA     155      GLN      HE21     H        0.320000        1.0080           0
      2539 PROA     155      GLN      HE22     H        0.300000        1.0080           0
      2540 PROA     155      GLN      C        C        0.510000       12.0110           0
      2541 PROA     155      GLN      O        O       -0.510000       15.9990           0
      2542 PROA     156      ALA      N        NH1     -0.470000       14.0070           0
      2543 PROA     156      ALA      HN       H        0.310000        1.0080           0
      2544 PROA     156      ALA      CA       CT1      0.070000       12.0110           0
      2545 PROA     156      ALA      HA       HB1      0.090000        1.0080           0
      2546 PROA     156      ALA      CB       CT3     -0.270000       12.0110           0
      2547 PROA     156      ALA      HB1      HA3      0.090000        1.0080           0
      2548 PROA     156      ALA      HB2      HA3      0.090000        1.0080           0
      2549 PROA     156      ALA      HB3      HA3      0.090000        1.0080           0
      2550 PROA     156      ALA      C        C        0.510000       12.0110           0
      2551 PROA     156      ALA      O        O       -0.510000       15.9990           0
      2552 PROA     157      TRP      N        NH1     -0.470000       14.0070           0
      2553 PROA     157      TRP      HN       H        0.310000        1.0080           0
      2554 PROA     157      TRP      CA       CT1      0.070000       12.0110           0
      2555 PROA     157      TRP      HA       HB1      0.090000        1.0080           0
      2556 PROA     157      TRP      CB       CT2     -0.180000       12.0110           0
      2557 PROA     157      TRP      HB1      HA2      0.090000        1.0080           0
      2558 PROA     157      TRP      HB2      HA2      0.090000        1.0080           0
      2559 PROA     157      TRP      CG       CY      -0.030000       12.0110           0
      2560 PROA     157      TRP      CD1      CA      -0.150000       12.0110           0
      2561 PROA     157      TRP      HD1      HP       0.220000        1.0080           0
      2562 PROA     157      TRP      NE1      NY      -0.510000       14.0070           0
      2563 PROA     157      TRP      HE1      H        0.370000        1.0080           0
      2564 PROA     157      TRP      CE2      CPT      0.240000       12.0110           0
      2565 PROA     157      TRP      CD2      CPT      0.110000       12.0110           0
      2566 PROA     157      TRP      CE3      CAI     -0.250000       12.0110           0
      2567 PROA     157      TRP      HE3      HP       0.170000        1.0080           0
      2568 PROA     157      TRP      CZ3      CA      -0.200000       12.0110           0
      2569 PROA     157      TRP      HZ3      HP       0.140000        1.0080           0
      2570 PROA     157      TRP      CZ2      CAI     -0.270000       12.0110           0
      2571 PROA     157      TRP      HZ2      HP       0.160000        1.0080           0
      2572 PROA     157      TRP      CH2      CA      -0.140000       12.0110           0
      2573 PROA     157      TRP      HH2      HP       0.140000        1.0080           0
      2574 PROA     157      TRP      C        C        0.510000       12.0110           0
      2575 PROA     157      TRP      O        O       -0.510000       15.9990           0
      2576 PROA     158      GLU      N        NH1     -0.470000       14.0070           0
      2577 PROA     158      GLU      HN       H        0.310000        1.0080           0
      2578 PROA     158      GLU      CA       CT1      0.070000       12.0110           0
      2579 PROA     158      GLU      HA       HB1      0.090000        1.0080           0
      2580 PROA     158      GLU      CB       CT2A    -0.180000       12.0110           0
      2581 PROA     158      GLU      HB1      HA2      0.090000        1.0080           0
      2582 PROA     158      GLU      HB2      HA2      0.090000        1.0080           0
      2583 PROA     158      GLU      CG       CT2     -0.280000       12.0110           0
      2584 PROA     158      GLU      HG1      HA2      0.090000        1.0080           0
      2585 PROA     158      GLU      HG2      HA2      0.090000        1.0080           0
      2586 PROA     158      GLU      CD       CC       0.620000       12.0110           0
      2587 PROA     158      GLU      OE1      OC      -0.760000       15.9990           0
      2588 PROA     158      GLU      OE2      OC      -0.760000       15.9990           0
      2589 PROA     158      GLU      C        C        0.510000       12.0110           0
      2590 PROA     158      GLU      O        O       -0.510000       15.9990           0
      2591 PROA     159      LEU      N        NH1     -0.470000       14.0070           0
      2592 PROA     159      LEU      HN       H        0.310000        1.0080           0
      2593 PROA     159      LEU      CA       CT1      0.070000       12.0110           0
      2594 PROA     159      LEU      HA       HB1      0.090000        1.0080           0
      2595 PROA     159      LEU      CB       CT2     -0.180000       12.0110           0
      2596 PROA     159      LEU      HB1      HA2      0.090000        1.0080           0
      2597 PROA     159      LEU      HB2      HA2      0.090000        1.0080           0
      2598 PROA     159      LEU      CG       CT1     -0.090000       12.0110           0
      2599 PROA     159      LEU      HG       HA1      0.090000        1.0080           0
      2600 PROA     159      LEU      CD1      CT3     -0.270000       12.0110           0
      2601 PROA     159      LEU      HD11     HA3      0.090000        1.0080           0
      2602 PROA     159      LEU      HD12     HA3      0.090000        1.0080           0
      2603 PROA     159      LEU      HD13     HA3      0.090000        1.0080           0
      2604 PROA     159      LEU      CD2      CT3     -0.270000       12.0110           0
      2605 PROA     159      LEU      HD21     HA3      0.090000        1.0080           0
      2606 PROA     159      LEU      HD22     HA3      0.090000        1.0080           0
      2607 PROA     159      LEU      HD23     HA3      0.090000        1.0080           0
      2608 PROA     159      LEU      C        C        0.510000       12.0110           0
      2609 PROA     159      LEU      O        O       -0.510000       15.9990           0
      2610 PROA     160      ALA      N        NH1     -0.470000       14.0070           0
      2611 PROA     160      ALA      HN       H        0.310000        1.0080           0
      2612 PROA     160      ALA      CA       CT1      0.070000       12.0110           0
      2613 PROA     160      ALA      HA       HB1      0.090000        1.0080           0
      2614 PROA     160      ALA      CB       CT3     -0.270000       12.0110           0
      2615 PROA     160      ALA      HB1      HA3      0.090000        1.0080           0
      2616 PROA     160      ALA      HB2      HA3      0.090000        1.0080           0
      2617 PROA     160      ALA      HB3      HA3      0.090000        1.0080           0
      2618 PROA     160      ALA      C        C        0.510000       12.0110           0
      2619 PROA     160      ALA      O        O       -0.510000       15.9990           0
      2620 PROA     161      GLN      N        NH1     -0.470000       14.0070           0
      2621 PROA     161      GLN      HN       H        0.310000        1.0080           0
      2622 PROA     161      GLN      CA       CT1      0.070000       12.0110           0
      2623 PROA     161      GLN      HA       HB1      0.090000        1.0080           0
      2624 PROA     161      GLN      CB       CT2     -0.180000       12.0110           0
      2625 PROA     161      GLN      HB1      HA2      0.090000        1.0080           0
      2626 PROA     161      GLN      HB2      HA2      0.090000        1.0080           0
      2627 PROA     161      GLN      CG       CT2     -0.180000       12.0110           0
      2628 PROA     161      GLN      HG1      HA2      0.090000        1.0080           0
      2629 PROA     161      GLN      HG2      HA2      0.090000        1.0080           0
      2630 PROA     161      GLN      CD       CC       0.550000       12.0110           0
      2631 PROA     161      GLN      OE1      O       -0.550000       15.9990           0
      2632 PROA     161      GLN      NE2      NH2     -0.620000       14.0070           0
      2633 PROA     161      GLN      HE21     H        0.320000        1.0080           0
      2634 PROA     161      GLN      HE22     H        0.300000        1.0080           0
      2635 PROA     161      GLN      C        C        0.510000       12.0110           0
      2636 PROA     161      GLN      O        O       -0.510000       15.9990           0
      2637 PROA     162      PHE      N        NH1     -0.470000       14.0070           0
      2638 PROA     162      PHE      HN       H        0.310000        1.0080           0
      2639 PROA     162      PHE      CA       CT1      0.070000       12.0110           0
      2640 PROA     162      PHE      HA       HB1      0.090000        1.0080           0
      2641 PROA     162      PHE      CB       CT2     -0.180000       12.0110           0
      2642 PROA     162      PHE      HB1      HA2      0.090000        1.0080           0
      2643 PROA     162      PHE      HB2      HA2      0.090000        1.0080           0
      2644 PROA     162      PHE      CG       CA       0.000000       12.0110           0
      2645 PROA     162      PHE      CD1      CA      -0.115000       12.0110           0
      2646 PROA     162      PHE      HD1      HP       0.115000        1.0080           0
      2647 PROA     162      PHE      CE1      CA      -0.115000       12.0110           0
      2648 PROA     162      PHE      HE1      HP       0.115000        1.0080           0
      2649 PROA     162      PHE      CZ       CA      -0.115000       12.0110           0
      2650 PROA     162      PHE      HZ       HP       0.115000        1.0080           0
      2651 PROA     162      PHE      CD2      CA      -0.115000       12.0110           0
      2652 PROA     162      PHE      HD2      HP       0.115000        1.0080           0
      2653 PROA     162      PHE      CE2      CA      -0.115000       12.0110           0
      2654 PROA     162      PHE      HE2      HP       0.115000        1.0080           0
      2655 PROA     162      PHE      C        C        0.510000       12.0110           0
      2656 PROA     162      PHE      O        O       -0.510000       15.9990           0
      2657 PROA     163      ILE      N        NH1     -0.470000       14.0070           0
      2658 PROA     163      ILE      HN       H        0.310000        1.0080           0
      2659 PROA     163      ILE      CA       CT1      0.070000       12.0110           0
      2660 PROA     163      ILE      HA       HB1      0.090000        1.0080           0
      2661 PROA     163      ILE      CB       CT1     -0.090000       12.0110           0
      2662 PROA     163      ILE      HB       HA1      0.090000        1.0080           0
      2663 PROA     163      ILE      CG2      CT3     -0.270000       12.0110           0
      2664 PROA     163      ILE      HG21     HA3      0.090000        1.0080           0
      2665 PROA     163      ILE      HG22     HA3      0.090000        1.0080           0
      2666 PROA     163      ILE      HG23     HA3      0.090000        1.0080           0
      2667 PROA     163      ILE      CG1      CT2     -0.180000       12.0110           0
      2668 PROA     163      ILE      HG11     HA2      0.090000        1.0080           0
      2669 PROA     163      ILE      HG12     HA2      0.090000        1.0080           0
      2670 PROA     163      ILE      CD       CT3     -0.270000       12.0110           0
      2671 PROA     163      ILE      HD1      HA3      0.090000        1.0080           0
      2672 PROA     163      ILE      HD2      HA3      0.090000        1.0080           0
      2673 PROA     163      ILE      HD3      HA3      0.090000        1.0080           0
      2674 PROA     163      ILE      C        C        0.510000       12.0110           0
      2675 PROA     163      ILE      O        O       -0.510000       15.9990           0
      2676 PROA     164      HSD      N        NH1     -0.470000       14.0070           0
      2677 PROA     164      HSD      HN       H        0.310000        1.0080           0
      2678 PROA     164      HSD      CA       CT1      0.070000       12.0110           0
      2679 PROA     164      HSD      HA       HB1      0.090000        1.0080           0
      2680 PROA     164      HSD      CB       CT2     -0.090000       12.0110           0
      2681 PROA     164      HSD      HB1      HA2      0.090000        1.0080           0
      2682 PROA     164      HSD      HB2      HA2      0.090000        1.0080           0
      2683 PROA     164      HSD      ND1      NR1     -0.360000       14.0070           0
      2684 PROA     164      HSD      HD1      H        0.320000        1.0080           0
      2685 PROA     164      HSD      CG       CPH1    -0.050000       12.0110           0
      2686 PROA     164      HSD      CE1      CPH2     0.250000       12.0110           0
      2687 PROA     164      HSD      HE1      HR1      0.130000        1.0080           0
      2688 PROA     164      HSD      NE2      NR2     -0.700000       14.0070           0
      2689 PROA     164      HSD      CD2      CPH1     0.220000       12.0110           0
      2690 PROA     164      HSD      HD2      HR3      0.100000        1.0080           0
      2691 PROA     164      HSD      C        C        0.510000       12.0110           0
      2692 PROA     164      HSD      O        O       -0.510000       15.9990           0
      2693 PROA     165      HSD      N        NH1     -0.470000       14.0070           0
      2694 PROA     165      HSD      HN       H        0.310000        1.0080           0
      2695 PROA     165      HSD      CA       CT1      0.070000       12.0110           0
      2696 PROA     165      HSD      HA       HB1      0.090000        1.0080           0
      2697 PROA     165      HSD      CB       CT2     -0.090000       12.0110           0
      2698 PROA     165      HSD      HB1      HA2      0.090000        1.0080           0
      2699 PROA     165      HSD      HB2      HA2      0.090000        1.0080           0
      2700 PROA     165      HSD      ND1      NR1     -0.360000       14.0070           0
      2701 PROA     165      HSD      HD1      H        0.320000        1.0080           0
      2702 PROA     165      HSD      CG       CPH1    -0.050000       12.0110           0
      2703 PROA     165      HSD      CE1      CPH2     0.250000       12.0110           0
      2704 PROA     165      HSD      HE1      HR1      0.130000        1.0080           0
      2705 PROA     165      HSD      NE2      NR2     -0.700000       14.0070           0
      2706 PROA     165      HSD      CD2      CPH1     0.220000       12.0110           0
      2707 PROA     165      HSD      HD2      HR3      0.100000        1.0080           0
      2708 PROA     165      HSD      C        C        0.510000       12.0110           0
      2709 PROA     165      HSD      O        O       -0.510000       15.9990           0
      2710 PROA     166      THR      N        NH1     -0.470000       14.0070           0
      2711 PROA     166      THR      HN       H        0.310000        1.0080           0
      2712 PROA     166      THR      CA       CT1      0.070000       12.0110           0
      2713 PROA     166      THR      HA       HB1      0.090000        1.0080           0
      2714 PROA     166      THR      CB       CT1      0.140000       12.0110           0
      2715 PROA     166      THR      HB       HA1      0.090000        1.0080           0
      2716 PROA     166      THR      OG1      OH1     -0.660000       15.9990           0
      2717 PROA     166      THR      HG1      H        0.430000        1.0080           0
      2718 PROA     166      THR      CG2      CT3     -0.270000       12.0110           0
      2719 PROA     166      THR      HG21     HA3      0.090000        1.0080           0
      2720 PROA     166      THR      HG22     HA3      0.090000        1.0080           0
      2721 PROA     166      THR      HG23     HA3      0.090000        1.0080           0
      2722 PROA     166      THR      C        C        0.510000       12.0110           0
      2723 PROA     166      THR      O        O       -0.510000       15.9990           0
      2724 PROA     167      SER      N        NH1     -0.470000       14.0070           0
      2725 PROA     167      SER      HN       H        0.310000        1.0080           0
      2726 PROA     167      SER      CA       CT1      0.070000       12.0110           0
      2727 PROA     167      SER      HA       HB1      0.090000        1.0080           0
      2728 PROA     167      SER      CB       CT2      0.050000       12.0110           0
      2729 PROA     167      SER      HB1      HA2      0.090000        1.0080           0
      2730 PROA     167      SER      HB2      HA2      0.090000        1.0080           0
      2731 PROA     167      SER      OG       OH1     -0.660000       15.9990           0
      2732 PROA     167      SER      HG1      H        0.430000        1.0080           0
      2733 PROA     167      SER      C        C        0.510000       12.0110           0
      2734 PROA     167      SER      O        O       -0.510000       15.9990           0
      2735 PROA     168      LYS      N        NH1     -0.470000       14.0070           0
      2736 PROA     168      LYS      HN       H        0.310000        1.0080           0
      2737 PROA     168      LYS      CA       CT1      0.070000       12.0110           0
      2738 PROA     168      LYS      HA       HB1      0.090000        1.0080           0
      2739 PROA     168      LYS      CB       CT2     -0.180000       12.0110           0
      2740 PROA     168      LYS      HB1      HA2      0.090000        1.0080           0
      2741 PROA     168      LYS      HB2      HA2      0.090000        1.0080           0
      2742 PROA     168      LYS      CG       CT2     -0.180000       12.0110           0
      2743 PROA     168      LYS      HG1      HA2      0.090000        1.0080           0
      2744 PROA     168      LYS      HG2      HA2      0.090000        1.0080           0
      2745 PROA     168      LYS      CD       CT2     -0.180000       12.0110           0
      2746 PROA     168      LYS      HD1      HA2      0.090000        1.0080           0
      2747 PROA     168      LYS      HD2      HA2      0.090000        1.0080           0
      2748 PROA     168      LYS      CE       CT2      0.210000       12.0110           0
      2749 PROA     168      LYS      HE1      HA2      0.050000        1.0080           0
      2750 PROA     168      LYS      HE2      HA2      0.050000        1.0080           0
      2751 PROA     168      LYS      NZ       NH3     -0.300000       14.0070           0
      2752 PROA     168      LYS      HZ1      HC       0.330000        1.0080           0
      2753 PROA     168      LYS      HZ2      HC       0.330000        1.0080           0
      2754 PROA     168      LYS      HZ3      HC       0.330000        1.0080           0
      2755 PROA     168      LYS      C        C        0.510000       12.0110           0
      2756 PROA     168      LYS      O        O       -0.510000       15.9990           0
      2757 PROA     169      LYS      N        NH1     -0.470000       14.0070           0
      2758 PROA     169      LYS      HN       H        0.310000        1.0080           0
      2759 PROA     169      LYS      CA       CT1      0.070000       12.0110           0
      2760 PROA     169      LYS      HA       HB1      0.090000        1.0080           0
      2761 PROA     169      LYS      CB       CT2     -0.180000       12.0110           0
      2762 PROA     169      LYS      HB1      HA2      0.090000        1.0080           0
      2763 PROA     169      LYS      HB2      HA2      0.090000        1.0080           0
      2764 PROA     169      LYS      CG       CT2     -0.180000       12.0110           0
      2765 PROA     169      LYS      HG1      HA2      0.090000        1.0080           0
      2766 PROA     169      LYS      HG2      HA2      0.090000        1.0080           0
      2767 PROA     169      LYS      CD       CT2     -0.180000       12.0110           0
      2768 PROA     169      LYS      HD1      HA2      0.090000        1.0080           0
      2769 PROA     169      LYS      HD2      HA2      0.090000        1.0080           0
      2770 PROA     169      LYS      CE       CT2      0.210000       12.0110           0
      2771 PROA     169      LYS      HE1      HA2      0.050000        1.0080           0
      2772 PROA     169      LYS      HE2      HA2      0.050000        1.0080           0
      2773 PROA     169      LYS      NZ       NH3     -0.300000       14.0070           0
      2774 PROA     169      LYS      HZ1      HC       0.330000        1.0080           0
      2775 PROA     169      LYS      HZ2      HC       0.330000        1.0080           0
      2776 PROA     169      LYS      HZ3      HC       0.330000        1.0080           0
      2777 PROA     169      LYS      C        C        0.510000       12.0110           0
      2778 PROA     169      LYS      O        O       -0.510000       15.9990           0
      2779 PROA     170      ALA      N        NH1     -0.470000       14.0070           0
      2780 PROA     170      ALA      HN       H        0.310000        1.0080           0
      2781 PROA     170      ALA      CA       CT1      0.070000       12.0110           0
      2782 PROA     170      ALA      HA       HB1      0.090000        1.0080           0
      2783 PROA     170      ALA      CB       CT3     -0.270000       12.0110           0
      2784 PROA     170      ALA      HB1      HA3      0.090000        1.0080           0
      2785 PROA     170      ALA      HB2      HA3      0.090000        1.0080           0
      2786 PROA     170      ALA      HB3      HA3      0.090000        1.0080           0
      2787 PROA     170      ALA      C        C        0.510000       12.0110           0
      2788 PROA     170      ALA      O        O       -0.510000       15.9990           0
      2789 PROA     171      ASP      N        NH1     -0.470000       14.0070           0
      2790 PROA     171      ASP      HN       H        0.310000        1.0080           0
      2791 PROA     171      ASP      CA       CT1      0.070000       12.0110           0
      2792 PROA     171      ASP      HA       HB1      0.090000        1.0080           0
      2793 PROA     171      ASP      CB       CT2A    -0.280000       12.0110           0
      2794 PROA     171      ASP      HB1      HA2      0.090000        1.0080           0
      2795 PROA     171      ASP      HB2      HA2      0.090000        1.0080           0
      2796 PROA     171      ASP      CG       CC       0.620000       12.0110           0
      2797 PROA     171      ASP      OD1      OC      -0.760000       15.9990           0
      2798 PROA     171      ASP      OD2      OC      -0.760000       15.9990           0
      2799 PROA     171      ASP      C        C        0.510000       12.0110           0
      2800 PROA     171      ASP      O        O       -0.510000       15.9990           0
      2801 PROA     172      VAL      N        NH1     -0.470000       14.0070           0
      2802 PROA     172      VAL      HN       H        0.310000        1.0080           0
      2803 PROA     172      VAL      CA       CT1      0.070000       12.0110           0
      2804 PROA     172      VAL      HA       HB1      0.090000        1.0080           0
      2805 PROA     172      VAL      CB       CT1     -0.090000       12.0110           0
      2806 PROA     172      VAL      HB       HA1      0.090000        1.0080           0
      2807 PROA     172      VAL      CG1      CT3     -0.270000       12.0110           0
      2808 PROA     172      VAL      HG11     HA3      0.090000        1.0080           0
      2809 PROA     172      VAL      HG12     HA3      0.090000        1.0080           0
      2810 PROA     172      VAL      HG13     HA3      0.090000        1.0080           0
      2811 PROA     172      VAL      CG2      CT3     -0.270000       12.0110           0
      2812 PROA     172      VAL      HG21     HA3      0.090000        1.0080           0
      2813 PROA     172      VAL      HG22     HA3      0.090000        1.0080           0
      2814 PROA     172      VAL      HG23     HA3      0.090000        1.0080           0
      2815 PROA     172      VAL      C        C        0.510000       12.0110           0
      2816 PROA     172      VAL      O        O       -0.510000       15.9990           0
      2817 PROA     173      VAL      N        NH1     -0.470000       14.0070           0
      2818 PROA     173      VAL      HN       H        0.310000        1.0080           0
      2819 PROA     173      VAL      CA       CT1      0.070000       12.0110           0
      2820 PROA     173      VAL      HA       HB1      0.090000        1.0080           0
      2821 PROA     173      VAL      CB       CT1     -0.090000       12.0110           0
      2822 PROA     173      VAL      HB       HA1      0.090000        1.0080           0
      2823 PROA     173      VAL      CG1      CT3     -0.270000       12.0110           0
      2824 PROA     173      VAL      HG11     HA3      0.090000        1.0080           0
      2825 PROA     173      VAL      HG12     HA3      0.090000        1.0080           0
      2826 PROA     173      VAL      HG13     HA3      0.090000        1.0080           0
      2827 PROA     173      VAL      CG2      CT3     -0.270000       12.0110           0
      2828 PROA     173      VAL      HG21     HA3      0.090000        1.0080           0
      2829 PROA     173      VAL      HG22     HA3      0.090000        1.0080           0
      2830 PROA     173      VAL      HG23     HA3      0.090000        1.0080           0
      2831 PROA     173      VAL      C        C        0.510000       12.0110           0
      2832 PROA     173      VAL      O        O       -0.510000       15.9990           0
      2833 PROA     174      LEU      N        NH1     -0.470000       14.0070           0
      2834 PROA     174      LEU      HN       H        0.310000        1.0080           0
      2835 PROA     174      LEU      CA       CT1      0.070000       12.0110           0
      2836 PROA     174      LEU      HA       HB1      0.090000        1.0080           0
      2837 PROA     174      LEU      CB       CT2     -0.180000       12.0110           0
      2838 PROA     174      LEU      HB1      HA2      0.090000        1.0080           0
      2839 PROA     174      LEU      HB2      HA2      0.090000        1.0080           0
      2840 PROA     174      LEU      CG       CT1     -0.090000       12.0110           0
      2841 PROA     174      LEU      HG       HA1      0.090000        1.0080           0
      2842 PROA     174      LEU      CD1      CT3     -0.270000       12.0110           0
      2843 PROA     174      LEU      HD11     HA3      0.090000        1.0080           0
      2844 PROA     174      LEU      HD12     HA3      0.090000        1.0080           0
      2845 PROA     174      LEU      HD13     HA3      0.090000        1.0080           0
      2846 PROA     174      LEU      CD2      CT3     -0.270000       12.0110           0
      2847 PROA     174      LEU      HD21     HA3      0.090000        1.0080           0
      2848 PROA     174      LEU      HD22     HA3      0.090000        1.0080           0
      2849 PROA     174      LEU      HD23     HA3      0.090000        1.0080           0
      2850 PROA     174      LEU      C        C        0.510000       12.0110           0
      2851 PROA     174      LEU      O        O       -0.510000       15.9990           0
      2852 PROA     175      LEU      N        NH1     -0.470000       14.0070           0
      2853 PROA     175      LEU      HN       H        0.310000        1.0080           0
      2854 PROA     175      LEU      CA       CT1      0.070000       12.0110           0
      2855 PROA     175      LEU      HA       HB1      0.090000        1.0080           0
      2856 PROA     175      LEU      CB       CT2     -0.180000       12.0110           0
      2857 PROA     175      LEU      HB1      HA2      0.090000        1.0080           0
      2858 PROA     175      LEU      HB2      HA2      0.090000        1.0080           0
      2859 PROA     175      LEU      CG       CT1     -0.090000       12.0110           0
      2860 PROA     175      LEU      HG       HA1      0.090000        1.0080           0
      2861 PROA     175      LEU      CD1      CT3     -0.270000       12.0110           0
      2862 PROA     175      LEU      HD11     HA3      0.090000        1.0080           0
      2863 PROA     175      LEU      HD12     HA3      0.090000        1.0080           0
      2864 PROA     175      LEU      HD13     HA3      0.090000        1.0080           0
      2865 PROA     175      LEU      CD2      CT3     -0.270000       12.0110           0
      2866 PROA     175      LEU      HD21     HA3      0.090000        1.0080           0
      2867 PROA     175      LEU      HD22     HA3      0.090000        1.0080           0
      2868 PROA     175      LEU      HD23     HA3      0.090000        1.0080           0
      2869 PROA     175      LEU      C        C        0.510000       12.0110           0
      2870 PROA     175      LEU      O        O       -0.510000       15.9990           0
      2871 PROA     176      CYS      N        NH1     -0.470000       14.0070           0
      2872 PROA     176      CYS      HN       H        0.310000        1.0080           0
      2873 PROA     176      CYS      CA       CT1      0.070000       12.0110           0
      2874 PROA     176      CYS      HA       HB1      0.090000        1.0080           0
      2875 PROA     176      CYS      CB       CT2     -0.110000       12.0110           0
      2876 PROA     176      CYS      HB1      HA2      0.090000        1.0080           0
      2877 PROA     176      CYS      HB2      HA2      0.090000        1.0080           0
      2878 PROA     176      CYS      SG       S       -0.230000       32.0600           0
      2879 PROA     176      CYS      HG1      HS       0.160000        1.0080           0
      2880 PROA     176      CYS      C        C        0.510000       12.0110           0
      2881 PROA     176      CYS      O        O       -0.510000       15.9990           0
      2882 PROA     177      GLY      N        NH1     -0.470000       14.0070           0
      2883 PROA     177      GLY      HN       H        0.310000        1.0080           0
      2884 PROA     177      GLY      CA       CT2     -0.020000       12.0110           0
      2885 PROA     177      GLY      HA1      HB2      0.090000        1.0080           0
      2886 PROA     177      GLY      HA2      HB2      0.090000        1.0080           0
      2887 PROA     177      GLY      C        C        0.510000       12.0110           0
      2888 PROA     177      GLY      O        O       -0.510000       15.9990           0
      2889 PROA     178      ASP      N        NH1     -0.470000       14.0070           0
      2890 PROA     178      ASP      HN       H        0.310000        1.0080           0
      2891 PROA     178      ASP      CA       CT1      0.070000       12.0110           0
      2892 PROA     178      ASP      HA       HB1      0.090000        1.0080           0
      2893 PROA     178      ASP      CB       CT2A    -0.280000       12.0110           0
      2894 PROA     178      ASP      HB1      HA2      0.090000        1.0080           0
      2895 PROA     178      ASP      HB2      HA2      0.090000        1.0080           0
      2896 PROA     178      ASP      CG       CC       0.620000       12.0110           0
      2897 PROA     178      ASP      OD1      OC      -0.760000       15.9990           0
      2898 PROA     178      ASP      OD2      OC      -0.760000       15.9990           0
      2899 PROA     178      ASP      C        C        0.510000       12.0110           0
      2900 PROA     178      ASP      O        O       -0.510000       15.9990           0
      2901 PROA     179      LEU      N        NH1     -0.470000       14.0070           0
      2902 PROA     179      LEU      HN       H        0.310000        1.0080           0
      2903 PROA     179      LEU      CA       CT1      0.070000       12.0110           0
      2904 PROA     179      LEU      HA       HB1      0.090000        1.0080           0
      2905 PROA     179      LEU      CB       CT2     -0.180000       12.0110           0
      2906 PROA     179      LEU      HB1      HA2      0.090000        1.0080           0
      2907 PROA     179      LEU      HB2      HA2      0.090000        1.0080           0
      2908 PROA     179      LEU      CG       CT1     -0.090000       12.0110           0
      2909 PROA     179      LEU      HG       HA1      0.090000        1.0080           0
      2910 PROA     179      LEU      CD1      CT3     -0.270000       12.0110           0
      2911 PROA     179      LEU      HD11     HA3      0.090000        1.0080           0
      2912 PROA     179      LEU      HD12     HA3      0.090000        1.0080           0
      2913 PROA     179      LEU      HD13     HA3      0.090000        1.0080           0
      2914 PROA     179      LEU      CD2      CT3     -0.270000       12.0110           0
      2915 PROA     179      LEU      HD21     HA3      0.090000        1.0080           0
      2916 PROA     179      LEU      HD22     HA3      0.090000        1.0080           0
      2917 PROA     179      LEU      HD23     HA3      0.090000        1.0080           0
      2918 PROA     179      LEU      C        C        0.510000       12.0110           0
      2919 PROA     179      LEU      O        O       -0.510000       15.9990           0
      2920 PROA     180      ASN      N        NH1     -0.470000       14.0070           0
      2921 PROA     180      ASN      HN       H        0.310000        1.0080           0
      2922 PROA     180      ASN      CA       CT1      0.070000       12.0110           0
      2923 PROA     180      ASN      HA       HB1      0.090000        1.0080           0
      2924 PROA     180      ASN      CB       CT2     -0.180000       12.0110           0
      2925 PROA     180      ASN      HB1      HA2      0.090000        1.0080           0
      2926 PROA     180      ASN      HB2      HA2      0.090000        1.0080           0
      2927 PROA     180      ASN      CG       CC       0.550000       12.0110           0
      2928 PROA     180      ASN      OD1      O       -0.550000       15.9990           0
      2929 PROA     180      ASN      ND2      NH2     -0.620000       14.0070           0
      2930 PROA     180      ASN      HD21     H        0.320000        1.0080           0
      2931 PROA     180      ASN      HD22     H        0.300000        1.0080           0
      2932 PROA     180      ASN      C        C        0.510000       12.0110           0
      2933 PROA     180      ASN      O        O       -0.510000       15.9990           0
      2934 PROA     181      MET      N        NH1     -0.470000       14.0070           0
      2935 PROA     181      MET      HN       H        0.310000        1.0080           0
      2936 PROA     181      MET      CA       CT1      0.070000       12.0110           0
      2937 PROA     181      MET      HA       HB1      0.090000        1.0080           0
      2938 PROA     181      MET      CB       CT2     -0.180000       12.0110           0
      2939 PROA     181      MET      HB1      HA2      0.090000        1.0080           0
      2940 PROA     181      MET      HB2      HA2      0.090000        1.0080           0
      2941 PROA     181      MET      CG       CT2     -0.140000       12.0110           0
      2942 PROA     181      MET      HG1      HA2      0.090000        1.0080           0
      2943 PROA     181      MET      HG2      HA2      0.090000        1.0080           0
      2944 PROA     181      MET      SD       S       -0.090000       32.0600           0
      2945 PROA     181      MET      CE       CT3     -0.220000       12.0110           0
      2946 PROA     181      MET      HE1      HA3      0.090000        1.0080           0
      2947 PROA     181      MET      HE2      HA3      0.090000        1.0080           0
      2948 PROA     181      MET      HE3      HA3      0.090000        1.0080           0
      2949 PROA     181      MET      C        C        0.510000       12.0110           0
      2950 PROA     181      MET      O        O       -0.510000       15.9990           0
      2951 PROA     182      HSD      N        NH1     -0.470000       14.0070           0
      2952 PROA     182      HSD      HN       H        0.310000        1.0080           0
      2953 PROA     182      HSD      CA       CT1      0.070000       12.0110           0
      2954 PROA     182      HSD      HA       HB1      0.090000        1.0080           0
      2955 PROA     182      HSD      CB       CT2     -0.090000       12.0110           0
      2956 PROA     182      HSD      HB1      HA2      0.090000        1.0080           0
      2957 PROA     182      HSD      HB2      HA2      0.090000        1.0080           0
      2958 PROA     182      HSD      ND1      NR1     -0.360000       14.0070           0
      2959 PROA     182      HSD      HD1      H        0.320000        1.0080           0
      2960 PROA     182      HSD      CG       CPH1    -0.050000       12.0110           0
      2961 PROA     182      HSD      CE1      CPH2     0.250000       12.0110           0
      2962 PROA     182      HSD      HE1      HR1      0.130000        1.0080           0
      2963 PROA     182      HSD      NE2      NR2     -0.700000       14.0070           0
      2964 PROA     182      HSD      CD2      CPH1     0.220000       12.0110           0
      2965 PROA     182      HSD      HD2      HR3      0.100000        1.0080           0
      2966 PROA     182      HSD      C        C        0.510000       12.0110           0
      2967 PROA     182      HSD      O        O       -0.510000       15.9990           0
      2968 PROA     183      PRO      N        N       -0.290000       14.0070           0
      2969 PROA     183      PRO      CD       CP3      0.000000       12.0110           0
      2970 PROA     183      PRO      HD1      HA2      0.090000        1.0080           0
      2971 PROA     183      PRO      HD2      HA2      0.090000        1.0080           0
      2972 PROA     183      PRO      CA       CP1      0.020000       12.0110           0
      2973 PROA     183      PRO      HA       HB1      0.090000        1.0080           0
      2974 PROA     183      PRO      CB       CP2     -0.180000       12.0110           0
      2975 PROA     183      PRO      HB1      HA2      0.090000        1.0080           0
      2976 PROA     183      PRO      HB2      HA2      0.090000        1.0080           0
      2977 PROA     183      PRO      CG       CP2     -0.180000       12.0110           0
      2978 PROA     183      PRO      HG1      HA2      0.090000        1.0080           0
      2979 PROA     183      PRO      HG2      HA2      0.090000        1.0080           0
      2980 PROA     183      PRO      C        C        0.510000       12.0110           0
      2981 PROA     183      PRO      O        O       -0.510000       15.9990           0
      2982 PROA     184      GLU      N        NH1     -0.470000       14.0070           0
      2983 PROA     184      GLU      HN       H        0.310000        1.0080           0
      2984 PROA     184      GLU      CA       CT1      0.070000       12.0110           0
      2985 PROA     184      GLU      HA       HB1      0.090000        1.0080           0
      2986 PROA     184      GLU      CB       CT2A    -0.180000       12.0110           0
      2987 PROA     184      GLU      HB1      HA2      0.090000        1.0080           0
      2988 PROA     184      GLU      HB2      HA2      0.090000        1.0080           0
      2989 PROA     184      GLU      CG       CT2     -0.280000       12.0110           0
      2990 PROA     184      GLU      HG1      HA2      0.090000        1.0080           0
      2991 PROA     184      GLU      HG2      HA2      0.090000        1.0080           0
      2992 PROA     184      GLU      CD       CC       0.620000       12.0110           0
      2993 PROA     184      GLU      OE1      OC      -0.760000       15.9990           0
      2994 PROA     184      GLU      OE2      OC      -0.760000       15.9990           0
      2995 PROA     184      GLU      C        C        0.510000       12.0110           0
      2996 PROA     184      GLU      O        O       -0.510000       15.9990           0
      2997 PROA     185      ASP      N        NH1     -0.470000       14.0070           0
      2998 PROA     185      ASP      HN       H        0.310000        1.0080           0
      2999 PROA     185      ASP      CA       CT1      0.070000       12.0110           0
      3000 PROA     185      ASP      HA       HB1      0.090000        1.0080           0
      3001 PROA     185      ASP      CB       CT2A    -0.280000       12.0110           0
      3002 PROA     185      ASP      HB1      HA2      0.090000        1.0080           0
      3003 PROA     185      ASP      HB2      HA2      0.090000        1.0080           0
      3004 PROA     185      ASP      CG       CC       0.620000       12.0110           0
      3005 PROA     185      ASP      OD1      OC      -0.760000       15.9990           0
      3006 PROA     185      ASP      OD2      OC      -0.760000       15.9990           0
      3007 PROA     185      ASP      C        C        0.510000       12.0110           0
      3008 PROA     185      ASP      O        O       -0.510000       15.9990           0
      3009 PROA     186      LEU      N        NH1     -0.470000       14.0070           0
      3010 PROA     186      LEU      HN       H        0.310000        1.0080           0
      3011 PROA     186      LEU      CA       CT1      0.070000       12.0110           0
      3012 PROA     186      LEU      HA       HB1      0.090000        1.0080           0
      3013 PROA     186      LEU      CB       CT2     -0.180000       12.0110           0
      3014 PROA     186      LEU      HB1      HA2      0.090000        1.0080           0
      3015 PROA     186      LEU      HB2      HA2      0.090000        1.0080           0
      3016 PROA     186      LEU      CG       CT1     -0.090000       12.0110           0
      3017 PROA     186      LEU      HG       HA1      0.090000        1.0080           0
      3018 PROA     186      LEU      CD1      CT3     -0.270000       12.0110           0
      3019 PROA     186      LEU      HD11     HA3      0.090000        1.0080           0
      3020 PROA     186      LEU      HD12     HA3      0.090000        1.0080           0
      3021 PROA     186      LEU      HD13     HA3      0.090000        1.0080           0
      3022 PROA     186      LEU      CD2      CT3     -0.270000       12.0110           0
      3023 PROA     186      LEU      HD21     HA3      0.090000        1.0080           0
      3024 PROA     186      LEU      HD22     HA3      0.090000        1.0080           0
      3025 PROA     186      LEU      HD23     HA3      0.090000        1.0080           0
      3026 PROA     186      LEU      C        C        0.510000       12.0110           0
      3027 PROA     186      LEU      O        O       -0.510000       15.9990           0
      3028 PROA     187      GLY      N        NH1     -0.470000       14.0070           0
      3029 PROA     187      GLY      HN       H        0.310000        1.0080           0
      3030 PROA     187      GLY      CA       CT2     -0.020000       12.0110           0
      3031 PROA     187      GLY      HA1      HB2      0.090000        1.0080           0
      3032 PROA     187      GLY      HA2      HB2      0.090000        1.0080           0
      3033 PROA     187      GLY      C        C        0.510000       12.0110           0
      3034 PROA     187      GLY      O        O       -0.510000       15.9990           0
      3035 PROA     188      CYS      N        NH1     -0.470000       14.0070           0
      3036 PROA     188      CYS      HN       H        0.310000        1.0080           0
      3037 PROA     188      CYS      CA       CT1      0.070000       12.0110           0
      3038 PROA     188      CYS      HA       HB1      0.090000        1.0080           0
      3039 PROA     188      CYS      CB       CT2     -0.110000       12.0110           0
      3040 PROA     188      CYS      HB1      HA2      0.090000        1.0080           0
      3041 PROA     188      CYS      HB2      HA2      0.090000        1.0080           0
      3042 PROA     188      CYS      SG       S       -0.230000       32.0600           0
      3043 PROA     188      CYS      HG1      HS       0.160000        1.0080           0
      3044 PROA     188      CYS      C        C        0.510000       12.0110           0
      3045 PROA     188      CYS      O        O       -0.510000       15.9990           0
      3046 PROA     189      CYS      N        NH1     -0.470000       14.0070           0
      3047 PROA     189      CYS      HN       H        0.310000        1.0080           0
      3048 PROA     189      CYS      CA       CT1      0.070000       12.0110           0
      3049 PROA     189      CYS      HA       HB1      0.090000        1.0080           0
      3050 PROA     189      CYS      CB       CT2     -0.110000       12.0110           0
      3051 PROA     189      CYS      HB1      HA2      0.090000        1.0080           0
      3052 PROA     189      CYS      HB2      HA2      0.090000        1.0080           0
      3053 PROA     189      CYS      SG       S       -0.230000       32.0600           0
      3054 PROA     189      CYS      HG1      HS       0.160000        1.0080           0
      3055 PROA     189      CYS      C        C        0.510000       12.0110           0
      3056 PROA     189      CYS      O        O       -0.510000       15.9990           0
      3057 PROA     190      LEU      N        NH1     -0.470000       14.0070           0
      3058 PROA     190      LEU      HN       H        0.310000        1.0080           0
      3059 PROA     190      LEU      CA       CT1      0.070000       12.0110           0
      3060 PROA     190      LEU      HA       HB1      0.090000        1.0080           0
      3061 PROA     190      LEU      CB       CT2     -0.180000       12.0110           0
      3062 PROA     190      LEU      HB1      HA2      0.090000        1.0080           0
      3063 PROA     190      LEU      HB2      HA2      0.090000        1.0080           0
      3064 PROA     190      LEU      CG       CT1     -0.090000       12.0110           0
      3065 PROA     190      LEU      HG       HA1      0.090000        1.0080           0
      3066 PROA     190      LEU      CD1      CT3     -0.270000       12.0110           0
      3067 PROA     190      LEU      HD11     HA3      0.090000        1.0080           0
      3068 PROA     190      LEU      HD12     HA3      0.090000        1.0080           0
      3069 PROA     190      LEU      HD13     HA3      0.090000        1.0080           0
      3070 PROA     190      LEU      CD2      CT3     -0.270000       12.0110           0
      3071 PROA     190      LEU      HD21     HA3      0.090000        1.0080           0
      3072 PROA     190      LEU      HD22     HA3      0.090000        1.0080           0
      3073 PROA     190      LEU      HD23     HA3      0.090000        1.0080           0
      3074 PROA     190      LEU      C        C        0.510000       12.0110           0
      3075 PROA     190      LEU      O        O       -0.510000       15.9990           0
      3076 PROA     191      LEU      N        NH1     -0.470000       14.0070           0
      3077 PROA     191      LEU      HN       H        0.310000        1.0080           0
      3078 PROA     191      LEU      CA       CT1      0.070000       12.0110           0
      3079 PROA     191      LEU      HA       HB1      0.090000        1.0080           0
      3080 PROA     191      LEU      CB       CT2     -0.180000       12.0110           0
      3081 PROA     191      LEU      HB1      HA2      0.090000        1.0080           0
      3082 PROA     191      LEU      HB2      HA2      0.090000        1.0080           0
      3083 PROA     191      LEU      CG       CT1     -0.090000       12.0110           0
      3084 PROA     191      LEU      HG       HA1      0.090000        1.0080           0
      3085 PROA     191      LEU      CD1      CT3     -0.270000       12.0110           0
      3086 PROA     191      LEU      HD11     HA3      0.090000        1.0080           0
      3087 PROA     191      LEU      HD12     HA3      0.090000        1.0080           0
      3088 PROA     191      LEU      HD13     HA3      0.090000        1.0080           0
      3089 PROA     191      LEU      CD2      CT3     -0.270000       12.0110           0
      3090 PROA     191      LEU      HD21     HA3      0.090000        1.0080           0
      3091 PROA     191      LEU      HD22     HA3      0.090000        1.0080           0
      3092 PROA     191      LEU      HD23     HA3      0.090000        1.0080           0
      3093 PROA     191      LEU      C        C        0.510000       12.0110           0
      3094 PROA     191      LEU      O        O       -0.510000       15.9990           0
      3095 PROA     192      LYS      N        NH1     -0.470000       14.0070           0
      3096 PROA     192      LYS      HN       H        0.310000        1.0080           0
      3097 PROA     192      LYS      CA       CT1      0.070000       12.0110           0
      3098 PROA     192      LYS      HA       HB1      0.090000        1.0080           0
      3099 PROA     192      LYS      CB       CT2     -0.180000       12.0110           0
      3100 PROA     192      LYS      HB1      HA2      0.090000        1.0080           0
      3101 PROA     192      LYS      HB2      HA2      0.090000        1.0080           0
      3102 PROA     192      LYS      CG       CT2     -0.180000       12.0110           0
      3103 PROA     192      LYS      HG1      HA2      0.090000        1.0080           0
      3104 PROA     192      LYS      HG2      HA2      0.090000        1.0080           0
      3105 PROA     192      LYS      CD       CT2     -0.180000       12.0110           0
      3106 PROA     192      LYS      HD1      HA2      0.090000        1.0080           0
      3107 PROA     192      LYS      HD2      HA2      0.090000        1.0080           0
      3108 PROA     192      LYS      CE       CT2      0.210000       12.0110           0
      3109 PROA     192      LYS      HE1      HA2      0.050000        1.0080           0
      3110 PROA     192      LYS      HE2      HA2      0.050000        1.0080           0
      3111 PROA     192      LYS      NZ       NH3     -0.300000       14.0070           0
      3112 PROA     192      LYS      HZ1      HC       0.330000        1.0080           0
      3113 PROA     192      LYS      HZ2      HC       0.330000        1.0080           0
      3114 PROA     192      LYS      HZ3      HC       0.330000        1.0080           0
      3115 PROA     192      LYS      C        C        0.510000       12.0110           0
      3116 PROA     192      LYS      O        O       -0.510000       15.9990           0
      3117 PROA     193      GLU      N        NH1     -0.470000       14.0070           0
      3118 PROA     193      GLU      HN       H        0.310000        1.0080           0
      3119 PROA     193      GLU      CA       CT1      0.070000       12.0110           0
      3120 PROA     193      GLU      HA       HB1      0.090000        1.0080           0
      3121 PROA     193      GLU      CB       CT2A    -0.180000       12.0110           0
      3122 PROA     193      GLU      HB1      HA2      0.090000        1.0080           0
      3123 PROA     193      GLU      HB2      HA2      0.090000        1.0080           0
      3124 PROA     193      GLU      CG       CT2     -0.280000       12.0110           0
      3125 PROA     193      GLU      HG1      HA2      0.090000        1.0080           0
      3126 PROA     193      GLU      HG2      HA2      0.090000        1.0080           0
      3127 PROA     193      GLU      CD       CC       0.620000       12.0110           0
      3128 PROA     193      GLU      OE1      OC      -0.760000       15.9990           0
      3129 PROA     193      GLU      OE2      OC      -0.760000       15.9990           0
      3130 PROA     193      GLU      C        C        0.510000       12.0110           0
      3131 PROA     193      GLU      O        O       -0.510000       15.9990           0
      3132 PROA     194      TRP      N        NH1     -0.470000       14.0070           0
      3133 PROA     194      TRP      HN       H        0.310000        1.0080           0
      3134 PROA     194      TRP      CA       CT1      0.070000       12.0110           0
      3135 PROA     194      TRP      HA       HB1      0.090000        1.0080           0
      3136 PROA     194      TRP      CB       CT2     -0.180000       12.0110           0
      3137 PROA     194      TRP      HB1      HA2      0.090000        1.0080           0
      3138 PROA     194      TRP      HB2      HA2      0.090000        1.0080           0
      3139 PROA     194      TRP      CG       CY      -0.030000       12.0110           0
      3140 PROA     194      TRP      CD1      CA      -0.150000       12.0110           0
      3141 PROA     194      TRP      HD1      HP       0.220000        1.0080           0
      3142 PROA     194      TRP      NE1      NY      -0.510000       14.0070           0
      3143 PROA     194      TRP      HE1      H        0.370000        1.0080           0
      3144 PROA     194      TRP      CE2      CPT      0.240000       12.0110           0
      3145 PROA     194      TRP      CD2      CPT      0.110000       12.0110           0
      3146 PROA     194      TRP      CE3      CAI     -0.250000       12.0110           0
      3147 PROA     194      TRP      HE3      HP       0.170000        1.0080           0
      3148 PROA     194      TRP      CZ3      CA      -0.200000       12.0110           0
      3149 PROA     194      TRP      HZ3      HP       0.140000        1.0080           0
      3150 PROA     194      TRP      CZ2      CAI     -0.270000       12.0110           0
      3151 PROA     194      TRP      HZ2      HP       0.160000        1.0080           0
      3152 PROA     194      TRP      CH2      CA      -0.140000       12.0110           0
      3153 PROA     194      TRP      HH2      HP       0.140000        1.0080           0
      3154 PROA     194      TRP      C        C        0.510000       12.0110           0
      3155 PROA     194      TRP      O        O       -0.510000       15.9990           0
      3156 PROA     195      THR      N        NH1     -0.470000       14.0070           0
      3157 PROA     195      THR      HN       H        0.310000        1.0080           0
      3158 PROA     195      THR      CA       CT1      0.070000       12.0110           0
      3159 PROA     195      THR      HA       HB1      0.090000        1.0080           0
      3160 PROA     195      THR      CB       CT1      0.140000       12.0110           0
      3161 PROA     195      THR      HB       HA1      0.090000        1.0080           0
      3162 PROA     195      THR      OG1      OH1     -0.660000       15.9990           0
      3163 PROA     195      THR      HG1      H        0.430000        1.0080           0
      3164 PROA     195      THR      CG2      CT3     -0.270000       12.0110           0
      3165 PROA     195      THR      HG21     HA3      0.090000        1.0080           0
      3166 PROA     195      THR      HG22     HA3      0.090000        1.0080           0
      3167 PROA     195      THR      HG23     HA3      0.090000        1.0080           0
      3168 PROA     195      THR      C        C        0.510000       12.0110           0
      3169 PROA     195      THR      O        O       -0.510000       15.9990           0
      3170 PROA     196      GLY      N        NH1     -0.470000       14.0070           0
      3171 PROA     196      GLY      HN       H        0.310000        1.0080           0
      3172 PROA     196      GLY      CA       CT2     -0.020000       12.0110           0
      3173 PROA     196      GLY      HA1      HB2      0.090000        1.0080           0
      3174 PROA     196      GLY      HA2      HB2      0.090000        1.0080           0
      3175 PROA     196      GLY      C        C        0.510000       12.0110           0
      3176 PROA     196      GLY      O        O       -0.510000       15.9990           0
      3177 PROA     197      LEU      N        NH1     -0.470000       14.0070           0
      3178 PROA     197      LEU      HN       H        0.310000        1.0080           0
      3179 PROA     197      LEU      CA       CT1      0.070000       12.0110           0
      3180 PROA     197      LEU      HA       HB1      0.090000        1.0080           0
      3181 PROA     197      LEU      CB       CT2     -0.180000       12.0110           0
      3182 PROA     197      LEU      HB1      HA2      0.090000        1.0080           0
      3183 PROA     197      LEU      HB2      HA2      0.090000        1.0080           0
      3184 PROA     197      LEU      CG       CT1     -0.090000       12.0110           0
      3185 PROA     197      LEU      HG       HA1      0.090000        1.0080           0
      3186 PROA     197      LEU      CD1      CT3     -0.270000       12.0110           0
      3187 PROA     197      LEU      HD11     HA3      0.090000        1.0080           0
      3188 PROA     197      LEU      HD12     HA3      0.090000        1.0080           0
      3189 PROA     197      LEU      HD13     HA3      0.090000        1.0080           0
      3190 PROA     197      LEU      CD2      CT3     -0.270000       12.0110           0
      3191 PROA     197      LEU      HD21     HA3      0.090000        1.0080           0
      3192 PROA     197      LEU      HD22     HA3      0.090000        1.0080           0
      3193 PROA     197      LEU      HD23     HA3      0.090000        1.0080           0
      3194 PROA     197      LEU      C        C        0.510000       12.0110           0
      3195 PROA     197      LEU      O        O       -0.510000       15.9990           0
      3196 PROA     198      HSD      N        NH1     -0.470000       14.0070           0
      3197 PROA     198      HSD      HN       H        0.310000        1.0080           0
      3198 PROA     198      HSD      CA       CT1      0.070000       12.0110           0
      3199 PROA     198      HSD      HA       HB1      0.090000        1.0080           0
      3200 PROA     198      HSD      CB       CT2     -0.090000       12.0110           0
      3201 PROA     198      HSD      HB1      HA2      0.090000        1.0080           0
      3202 PROA     198      HSD      HB2      HA2      0.090000        1.0080           0
      3203 PROA     198      HSD      ND1      NR1     -0.360000       14.0070           0
      3204 PROA     198      HSD      HD1      H        0.320000        1.0080           0
      3205 PROA     198      HSD      CG       CPH1    -0.050000       12.0110           0
      3206 PROA     198      HSD      CE1      CPH2     0.250000       12.0110           0
      3207 PROA     198      HSD      HE1      HR1      0.130000        1.0080           0
      3208 PROA     198      HSD      NE2      NR2     -0.700000       14.0070           0
      3209 PROA     198      HSD      CD2      CPH1     0.220000       12.0110           0
      3210 PROA     198      HSD      HD2      HR3      0.100000        1.0080           0
      3211 PROA     198      HSD      C        C        0.510000       12.0110           0
      3212 PROA     198      HSD      O        O       -0.510000       15.9990           0
      3213 PROA     199      ASP      N        NH1     -0.470000       14.0070           0
      3214 PROA     199      ASP      HN       H        0.310000        1.0080           0
      3215 PROA     199      ASP      CA       CT1      0.070000       12.0110           0
      3216 PROA     199      ASP      HA       HB1      0.090000        1.0080           0
      3217 PROA     199      ASP      CB       CT2A    -0.280000       12.0110           0
      3218 PROA     199      ASP      HB1      HA2      0.090000        1.0080           0
      3219 PROA     199      ASP      HB2      HA2      0.090000        1.0080           0
      3220 PROA     199      ASP      CG       CC       0.620000       12.0110           0
      3221 PROA     199      ASP      OD1      OC      -0.760000       15.9990           0
      3222 PROA     199      ASP      OD2      OC      -0.760000       15.9990           0
      3223 PROA     199      ASP      C        C        0.510000       12.0110           0
      3224 PROA     199      ASP      O        O       -0.510000       15.9990           0
      3225 PROA     200      ALA      N        NH1     -0.470000       14.0070           0
      3226 PROA     200      ALA      HN       H        0.310000        1.0080           0
      3227 PROA     200      ALA      CA       CT1      0.070000       12.0110           0
      3228 PROA     200      ALA      HA       HB1      0.090000        1.0080           0
      3229 PROA     200      ALA      CB       CT3     -0.270000       12.0110           0
      3230 PROA     200      ALA      HB1      HA3      0.090000        1.0080           0
      3231 PROA     200      ALA      HB2      HA3      0.090000        1.0080           0
      3232 PROA     200      ALA      HB3      HA3      0.090000        1.0080           0
      3233 PROA     200      ALA      C        C        0.510000       12.0110           0
      3234 PROA     200      ALA      O        O       -0.510000       15.9990           0
      3235 PROA     201      TYR      N        NH1     -0.470000       14.0070           0
      3236 PROA     201      TYR      HN       H        0.310000        1.0080           0
      3237 PROA     201      TYR      CA       CT1      0.070000       12.0110           0
      3238 PROA     201      TYR      HA       HB1      0.090000        1.0080           0
      3239 PROA     201      TYR      CB       CT2     -0.180000       12.0110           0
      3240 PROA     201      TYR      HB1      HA2      0.090000        1.0080           0
      3241 PROA     201      TYR      HB2      HA2      0.090000        1.0080           0
      3242 PROA     201      TYR      CG       CA       0.000000       12.0110           0
      3243 PROA     201      TYR      CD1      CA      -0.115000       12.0110           0
      3244 PROA     201      TYR      HD1      HP       0.115000        1.0080           0
      3245 PROA     201      TYR      CE1      CA      -0.115000       12.0110           0
      3246 PROA     201      TYR      HE1      HP       0.115000        1.0080           0
      3247 PROA     201      TYR      CZ       CA       0.110000       12.0110           0
      3248 PROA     201      TYR      OH       OH1     -0.540000       15.9990           0
      3249 PROA     201      TYR      HH       H        0.430000        1.0080           0
      3250 PROA     201      TYR      CD2      CA      -0.115000       12.0110           0
      3251 PROA     201      TYR      HD2      HP       0.115000        1.0080           0
      3252 PROA     201      TYR      CE2      CA      -0.115000       12.0110           0
      3253 PROA     201      TYR      HE2      HP       0.115000        1.0080           0
      3254 PROA     201      TYR      C        C        0.510000       12.0110           0
      3255 PROA     201      TYR      O        O       -0.510000       15.9990           0
      3256 PROA     202      LEU      N        NH1     -0.470000       14.0070           0
      3257 PROA     202      LEU      HN       H        0.310000        1.0080           0
      3258 PROA     202      LEU      CA       CT1      0.070000       12.0110           0
      3259 PROA     202      LEU      HA       HB1      0.090000        1.0080           0
      3260 PROA     202      LEU      CB       CT2     -0.180000       12.0110           0
      3261 PROA     202      LEU      HB1      HA2      0.090000        1.0080           0
      3262 PROA     202      LEU      HB2      HA2      0.090000        1.0080           0
      3263 PROA     202      LEU      CG       CT1     -0.090000       12.0110           0
      3264 PROA     202      LEU      HG       HA1      0.090000        1.0080           0
      3265 PROA     202      LEU      CD1      CT3     -0.270000       12.0110           0
      3266 PROA     202      LEU      HD11     HA3      0.090000        1.0080           0
      3267 PROA     202      LEU      HD12     HA3      0.090000        1.0080           0
      3268 PROA     202      LEU      HD13     HA3      0.090000        1.0080           0
      3269 PROA     202      LEU      CD2      CT3     -0.270000       12.0110           0
      3270 PROA     202      LEU      HD21     HA3      0.090000        1.0080           0
      3271 PROA     202      LEU      HD22     HA3      0.090000        1.0080           0
      3272 PROA     202      LEU      HD23     HA3      0.090000        1.0080           0
      3273 PROA     202      LEU      C        C        0.510000       12.0110           0
      3274 PROA     202      LEU      O        O       -0.510000       15.9990           0
      3275 PROA     203      GLU      N        NH1     -0.470000       14.0070           0
      3276 PROA     203      GLU      HN       H        0.310000        1.0080           0
      3277 PROA     203      GLU      CA       CT1      0.070000       12.0110           0
      3278 PROA     203      GLU      HA       HB1      0.090000        1.0080           0
      3279 PROA     203      GLU      CB       CT2A    -0.180000       12.0110           0
      3280 PROA     203      GLU      HB1      HA2      0.090000        1.0080           0
      3281 PROA     203      GLU      HB2      HA2      0.090000        1.0080           0
      3282 PROA     203      GLU      CG       CT2     -0.280000       12.0110           0
      3283 PROA     203      GLU      HG1      HA2      0.090000        1.0080           0
      3284 PROA     203      GLU      HG2      HA2      0.090000        1.0080           0
      3285 PROA     203      GLU      CD       CC       0.620000       12.0110           0
      3286 PROA     203      GLU      OE1      OC      -0.760000       15.9990           0
      3287 PROA     203      GLU      OE2      OC      -0.760000       15.9990           0
      3288 PROA     203      GLU      C        C        0.510000       12.0110           0
      3289 PROA     203      GLU      O        O       -0.510000       15.9990           0
      3290 PROA     204      THR      N        NH1     -0.470000       14.0070           0
      3291 PROA     204      THR      HN       H        0.310000        1.0080           0
      3292 PROA     204      THR      CA       CT1      0.070000       12.0110           0
      3293 PROA     204      THR      HA       HB1      0.090000        1.0080           0
      3294 PROA     204      THR      CB       CT1      0.140000       12.0110           0
      3295 PROA     204      THR      HB       HA1      0.090000        1.0080           0
      3296 PROA     204      THR      OG1      OH1     -0.660000       15.9990           0
      3297 PROA     204      THR      HG1      H        0.430000        1.0080           0
      3298 PROA     204      THR      CG2      CT3     -0.270000       12.0110           0
      3299 PROA     204      THR      HG21     HA3      0.090000        1.0080           0
      3300 PROA     204      THR      HG22     HA3      0.090000        1.0080           0
      3301 PROA     204      THR      HG23     HA3      0.090000        1.0080           0
      3302 PROA     204      THR      C        C        0.510000       12.0110           0
      3303 PROA     204      THR      O        O       -0.510000       15.9990           0
      3304 PROA     205      ARG      N        NH1     -0.470000       14.0070           0
      3305 PROA     205      ARG      HN       H        0.310000        1.0080           0
      3306 PROA     205      ARG      CA       CT1      0.070000       12.0110           0
      3307 PROA     205      ARG      HA       HB1      0.090000        1.0080           0
      3308 PROA     205      ARG      CB       CT2     -0.180000       12.0110           0
      3309 PROA     205      ARG      HB1      HA2      0.090000        1.0080           0
      3310 PROA     205      ARG      HB2      HA2      0.090000        1.0080           0
      3311 PROA     205      ARG      CG       CT2     -0.180000       12.0110           0
      3312 PROA     205      ARG      HG1      HA2      0.090000        1.0080           0
      3313 PROA     205      ARG      HG2      HA2      0.090000        1.0080           0
      3314 PROA     205      ARG      CD       CT2      0.200000       12.0110           0
      3315 PROA     205      ARG      HD1      HA2      0.090000        1.0080           0
      3316 PROA     205      ARG      HD2      HA2      0.090000        1.0080           0
      3317 PROA     205      ARG      NE       NC2     -0.700000       14.0070           0
      3318 PROA     205      ARG      HE       HC       0.440000        1.0080           0
      3319 PROA     205      ARG      CZ       C        0.640000       12.0110           0
      3320 PROA     205      ARG      NH1      NC2     -0.800000       14.0070           0
      3321 PROA     205      ARG      HH11     HC       0.460000        1.0080           0
      3322 PROA     205      ARG      HH12     HC       0.460000        1.0080           0
      3323 PROA     205      ARG      NH2      NC2     -0.800000       14.0070           0
      3324 PROA     205      ARG      HH21     HC       0.460000        1.0080           0
      3325 PROA     205      ARG      HH22     HC       0.460000        1.0080           0
      3326 PROA     205      ARG      C        C        0.510000       12.0110           0
      3327 PROA     205      ARG      O        O       -0.510000       15.9990           0
      3328 PROA     206      ASP      N        NH1     -0.470000       14.0070           0
      3329 PROA     206      ASP      HN       H        0.310000        1.0080           0
      3330 PROA     206      ASP      CA       CT1      0.070000       12.0110           0
      3331 PROA     206      ASP      HA       HB1      0.090000        1.0080           0
      3332 PROA     206      ASP      CB       CT2A    -0.280000       12.0110           0
      3333 PROA     206      ASP      HB1      HA2      0.090000        1.0080           0
      3334 PROA     206      ASP      HB2      HA2      0.090000        1.0080           0
      3335 PROA     206      ASP      CG       CC       0.620000       12.0110           0
      3336 PROA     206      ASP      OD1      OC      -0.760000       15.9990           0
      3337 PROA     206      ASP      OD2      OC      -0.760000       15.9990           0
      3338 PROA     206      ASP      C        C        0.510000       12.0110           0
      3339 PROA     206      ASP      O        O       -0.510000       15.9990           0
      3340 PROA     207      PHE      N        NH1     -0.470000       14.0070           0
      3341 PROA     207      PHE      HN       H        0.310000        1.0080           0
      3342 PROA     207      PHE      CA       CT1      0.070000       12.0110           0
      3343 PROA     207      PHE      HA       HB1      0.090000        1.0080           0
      3344 PROA     207      PHE      CB       CT2     -0.180000       12.0110           0
      3345 PROA     207      PHE      HB1      HA2      0.090000        1.0080           0
      3346 PROA     207      PHE      HB2      HA2      0.090000        1.0080           0
      3347 PROA     207      PHE      CG       CA       0.000000       12.0110           0
      3348 PROA     207      PHE      CD1      CA      -0.115000       12.0110           0
      3349 PROA     207      PHE      HD1      HP       0.115000        1.0080           0
      3350 PROA     207      PHE      CE1      CA      -0.115000       12.0110           0
      3351 PROA     207      PHE      HE1      HP       0.115000        1.0080           0
      3352 PROA     207      PHE      CZ       CA      -0.115000       12.0110           0
      3353 PROA     207      PHE      HZ       HP       0.115000        1.0080           0
      3354 PROA     207      PHE      CD2      CA      -0.115000       12.0110           0
      3355 PROA     207      PHE      HD2      HP       0.115000        1.0080           0
      3356 PROA     207      PHE      CE2      CA      -0.115000       12.0110           0
      3357 PROA     207      PHE      HE2      HP       0.115000        1.0080           0
      3358 PROA     207      PHE      C        C        0.510000       12.0110           0
      3359 PROA     207      PHE      O        O       -0.510000       15.9990           0
      3360 PROA     208      LYS      N        NH1     -0.470000       14.0070           0
      3361 PROA     208      LYS      HN       H        0.310000        1.0080           0
      3362 PROA     208      LYS      CA       CT1      0.070000       12.0110           0
      3363 PROA     208      LYS      HA       HB1      0.090000        1.0080           0
      3364 PROA     208      LYS      CB       CT2     -0.180000       12.0110           0
      3365 PROA     208      LYS      HB1      HA2      0.090000        1.0080           0
      3366 PROA     208      LYS      HB2      HA2      0.090000        1.0080           0
      3367 PROA     208      LYS      CG       CT2     -0.180000       12.0110           0
      3368 PROA     208      LYS      HG1      HA2      0.090000        1.0080           0
      3369 PROA     208      LYS      HG2      HA2      0.090000        1.0080           0
      3370 PROA     208      LYS      CD       CT2     -0.180000       12.0110           0
      3371 PROA     208      LYS      HD1      HA2      0.090000        1.0080           0
      3372 PROA     208      LYS      HD2      HA2      0.090000        1.0080           0
      3373 PROA     208      LYS      CE       CT2      0.210000       12.0110           0
      3374 PROA     208      LYS      HE1      HA2      0.050000        1.0080           0
      3375 PROA     208      LYS      HE2      HA2      0.050000        1.0080           0
      3376 PROA     208      LYS      NZ       NH3     -0.300000       14.0070           0
      3377 PROA     208      LYS      HZ1      HC       0.330000        1.0080           0
      3378 PROA     208      LYS      HZ2      HC       0.330000        1.0080           0
      3379 PROA     208      LYS      HZ3      HC       0.330000        1.0080           0
      3380 PROA     208      LYS      C        C        0.510000       12.0110           0
      3381 PROA     208      LYS      O        O       -0.510000       15.9990           0
      3382 PROA     209      GLY      N        NH1     -0.470000       14.0070           0
      3383 PROA     209      GLY      HN       H        0.310000        1.0080           0
      3384 PROA     209      GLY      CA       CT2     -0.020000       12.0110           0
      3385 PROA     209      GLY      HA1      HB2      0.090000        1.0080           0
      3386 PROA     209      GLY      HA2      HB2      0.090000        1.0080           0
      3387 PROA     209      GLY      C        C        0.510000       12.0110           0
      3388 PROA     209      GLY      O        O       -0.510000       15.9990           0
      3389 PROA     210      SER      N        NH1     -0.470000       14.0070           0
      3390 PROA     210      SER      HN       H        0.310000        1.0080           0
      3391 PROA     210      SER      CA       CT1      0.070000       12.0110           0
      3392 PROA     210      SER      HA       HB1      0.090000        1.0080           0
      3393 PROA     210      SER      CB       CT2      0.050000       12.0110           0
      3394 PROA     210      SER      HB1      HA2      0.090000        1.0080           0
      3395 PROA     210      SER      HB2      HA2      0.090000        1.0080           0
      3396 PROA     210      SER      OG       OH1     -0.660000       15.9990           0
      3397 PROA     210      SER      HG1      H        0.430000        1.0080           0
      3398 PROA     210      SER      C        C        0.510000       12.0110           0
      3399 PROA     210      SER      O        O       -0.510000       15.9990           0
      3400 PROA     211      GLU      N        NH1     -0.470000       14.0070           0
      3401 PROA     211      GLU      HN       H        0.310000        1.0080           0
      3402 PROA     211      GLU      CA       CT1      0.070000       12.0110           0
      3403 PROA     211      GLU      HA       HB1      0.090000        1.0080           0
      3404 PROA     211      GLU      CB       CT2A    -0.180000       12.0110           0
      3405 PROA     211      GLU      HB1      HA2      0.090000        1.0080           0
      3406 PROA     211      GLU      HB2      HA2      0.090000        1.0080           0
      3407 PROA     211      GLU      CG       CT2     -0.280000       12.0110           0
      3408 PROA     211      GLU      HG1      HA2      0.090000        1.0080           0
      3409 PROA     211      GLU      HG2      HA2      0.090000        1.0080           0
      3410 PROA     211      GLU      CD       CC       0.620000       12.0110           0
      3411 PROA     211      GLU      OE1      OC      -0.760000       15.9990           0
      3412 PROA     211      GLU      OE2      OC      -0.760000       15.9990           0
      3413 PROA     211      GLU      C        C        0.510000       12.0110           0
      3414 PROA     211      GLU      O        O       -0.510000       15.9990           0
      3415 PROA     212      GLU      N        NH1     -0.470000       14.0070           0
      3416 PROA     212      GLU      HN       H        0.310000        1.0080           0
      3417 PROA     212      GLU      CA       CT1      0.070000       12.0110           0
      3418 PROA     212      GLU      HA       HB1      0.090000        1.0080           0
      3419 PROA     212      GLU      CB       CT2A    -0.180000       12.0110           0
      3420 PROA     212      GLU      HB1      HA2      0.090000        1.0080           0
      3421 PROA     212      GLU      HB2      HA2      0.090000        1.0080           0
      3422 PROA     212      GLU      CG       CT2     -0.280000       12.0110           0
      3423 PROA     212      GLU      HG1      HA2      0.090000        1.0080           0
      3424 PROA     212      GLU      HG2      HA2      0.090000        1.0080           0
      3425 PROA     212      GLU      CD       CC       0.620000       12.0110           0
      3426 PROA     212      GLU      OE1      OC      -0.760000       15.9990           0
      3427 PROA     212      GLU      OE2      OC      -0.760000       15.9990           0
      3428 PROA     212      GLU      C        C        0.510000       12.0110           0
      3429 PROA     212      GLU      O        O       -0.510000       15.9990           0
      3430 PROA     213      GLY      N        NH1     -0.470000       14.0070           0
      3431 PROA     213      GLY      HN       H        0.310000        1.0080           0
      3432 PROA     213      GLY      CA       CT2     -0.020000       12.0110           0
      3433 PROA     213      GLY      HA1      HB2      0.090000        1.0080           0
      3434 PROA     213      GLY      HA2      HB2      0.090000        1.0080           0
      3435 PROA     213      GLY      C        C        0.510000       12.0110           0
      3436 PROA     213      GLY      O        O       -0.510000       15.9990           0
      3437 PROA     214      ASN      N        NH1     -0.470000       14.0070           0
      3438 PROA     214      ASN      HN       H        0.310000        1.0080           0
      3439 PROA     214      ASN      CA       CT1      0.070000       12.0110           0
      3440 PROA     214      ASN      HA       HB1      0.090000        1.0080           0
      3441 PROA     214      ASN      CB       CT2     -0.180000       12.0110           0
      3442 PROA     214      ASN      HB1      HA2      0.090000        1.0080           0
      3443 PROA     214      ASN      HB2      HA2      0.090000        1.0080           0
      3444 PROA     214      ASN      CG       CC       0.550000       12.0110           0
      3445 PROA     214      ASN      OD1      O       -0.550000       15.9990           0
      3446 PROA     214      ASN      ND2      NH2     -0.620000       14.0070           0
      3447 PROA     214      ASN      HD21     H        0.320000        1.0080           0
      3448 PROA     214      ASN      HD22     H        0.300000        1.0080           0
      3449 PROA     214      ASN      C        C        0.510000       12.0110           0
      3450 PROA     214      ASN      O        O       -0.510000       15.9990           0
      3451 PROA     215      THR      N        NH1     -0.470000       14.0070           0
      3452 PROA     215      THR      HN       H        0.310000        1.0080           0
      3453 PROA     215      THR      CA       CT1      0.070000       12.0110           0
      3454 PROA     215      THR      HA       HB1      0.090000        1.0080           0
      3455 PROA     215      THR      CB       CT1      0.140000       12.0110           0
      3456 PROA     215      THR      HB       HA1      0.090000        1.0080           0
      3457 PROA     215      THR      OG1      OH1     -0.660000       15.9990           0
      3458 PROA     215      THR      HG1      H        0.430000        1.0080           0
      3459 PROA     215      THR      CG2      CT3     -0.270000       12.0110           0
      3460 PROA     215      THR      HG21     HA3      0.090000        1.0080           0
      3461 PROA     215      THR      HG22     HA3      0.090000        1.0080           0
      3462 PROA     215      THR      HG23     HA3      0.090000        1.0080           0
      3463 PROA     215      THR      C        C        0.510000       12.0110           0
      3464 PROA     215      THR      O        O       -0.510000       15.9990           0
      3465 PROA     216      MET      N        NH1     -0.470000       14.0070           0
      3466 PROA     216      MET      HN       H        0.310000        1.0080           0
      3467 PROA     216      MET      CA       CT1      0.070000       12.0110           0
      3468 PROA     216      MET      HA       HB1      0.090000        1.0080           0
      3469 PROA     216      MET      CB       CT2     -0.180000       12.0110           0
      3470 PROA     216      MET      HB1      HA2      0.090000        1.0080           0
      3471 PROA     216      MET      HB2      HA2      0.090000        1.0080           0
      3472 PROA     216      MET      CG       CT2     -0.140000       12.0110           0
      3473 PROA     216      MET      HG1      HA2      0.090000        1.0080           0
      3474 PROA     216      MET      HG2      HA2      0.090000        1.0080           0
      3475 PROA     216      MET      SD       S       -0.090000       32.0600           0
      3476 PROA     216      MET      CE       CT3     -0.220000       12.0110           0
      3477 PROA     216      MET      HE1      HA3      0.090000        1.0080           0
      3478 PROA     216      MET      HE2      HA3      0.090000        1.0080           0
      3479 PROA     216      MET      HE3      HA3      0.090000        1.0080           0
      3480 PROA     216      MET      C        C        0.510000       12.0110           0
      3481 PROA     216      MET      O        O       -0.510000       15.9990           0
      3482 PROA     217      VAL      N        NH1     -0.470000       14.0070           0
      3483 PROA     217      VAL      HN       H        0.310000        1.0080           0
      3484 PROA     217      VAL      CA       CT1      0.070000       12.0110           0
      3485 PROA     217      VAL      HA       HB1      0.090000        1.0080           0
      3486 PROA     217      VAL      CB       CT1     -0.090000       12.0110           0
      3487 PROA     217      VAL      HB       HA1      0.090000        1.0080           0
      3488 PROA     217      VAL      CG1      CT3     -0.270000       12.0110           0
      3489 PROA     217      VAL      HG11     HA3      0.090000        1.0080           0
      3490 PROA     217      VAL      HG12     HA3      0.090000        1.0080           0
      3491 PROA     217      VAL      HG13     HA3      0.090000        1.0080           0
      3492 PROA     217      VAL      CG2      CT3     -0.270000       12.0110           0
      3493 PROA     217      VAL      HG21     HA3      0.090000        1.0080           0
      3494 PROA     217      VAL      HG22     HA3      0.090000        1.0080           0
      3495 PROA     217      VAL      HG23     HA3      0.090000        1.0080           0
      3496 PROA     217      VAL      C        C        0.510000       12.0110           0
      3497 PROA     217      VAL      O        O       -0.510000       15.9990           0
      3498 PROA     218      PRO      N        N       -0.290000       14.0070           0
      3499 PROA     218      PRO      CD       CP3      0.000000       12.0110           0
      3500 PROA     218      PRO      HD1      HA2      0.090000        1.0080           0
      3501 PROA     218      PRO      HD2      HA2      0.090000        1.0080           0
      3502 PROA     218      PRO      CA       CP1      0.020000       12.0110           0
      3503 PROA     218      PRO      HA       HB1      0.090000        1.0080           0
      3504 PROA     218      PRO      CB       CP2     -0.180000       12.0110           0
      3505 PROA     218      PRO      HB1      HA2      0.090000        1.0080           0
      3506 PROA     218      PRO      HB2      HA2      0.090000        1.0080           0
      3507 PROA     218      PRO      CG       CP2     -0.180000       12.0110           0
      3508 PROA     218      PRO      HG1      HA2      0.090000        1.0080           0
      3509 PROA     218      PRO      HG2      HA2      0.090000        1.0080           0
      3510 PROA     218      PRO      C        C        0.510000       12.0110           0
      3511 PROA     218      PRO      O        O       -0.510000       15.9990           0
      3512 PROA     219      LYS      N        NH1     -0.470000       14.0070           0
      3513 PROA     219      LYS      HN       H        0.310000        1.0080           0
      3514 PROA     219      LYS      CA       CT1      0.070000       12.0110           0
      3515 PROA     219      LYS      HA       HB1      0.090000        1.0080           0
      3516 PROA     219      LYS      CB       CT2     -0.180000       12.0110           0
      3517 PROA     219      LYS      HB1      HA2      0.090000        1.0080           0
      3518 PROA     219      LYS      HB2      HA2      0.090000        1.0080           0
      3519 PROA     219      LYS      CG       CT2     -0.180000       12.0110           0
      3520 PROA     219      LYS      HG1      HA2      0.090000        1.0080           0
      3521 PROA     219      LYS      HG2      HA2      0.090000        1.0080           0
      3522 PROA     219      LYS      CD       CT2     -0.180000       12.0110           0
      3523 PROA     219      LYS      HD1      HA2      0.090000        1.0080           0
      3524 PROA     219      LYS      HD2      HA2      0.090000        1.0080           0
      3525 PROA     219      LYS      CE       CT2      0.210000       12.0110           0
      3526 PROA     219      LYS      HE1      HA2      0.050000        1.0080           0
      3527 PROA     219      LYS      HE2      HA2      0.050000        1.0080           0
      3528 PROA     219      LYS      NZ       NH3     -0.300000       14.0070           0
      3529 PROA     219      LYS      HZ1      HC       0.330000        1.0080           0
      3530 PROA     219      LYS      HZ2      HC       0.330000        1.0080           0
      3531 PROA     219      LYS      HZ3      HC       0.330000        1.0080           0
      3532 PROA     219      LYS      C        C        0.510000       12.0110           0
      3533 PROA     219      LYS      O        O       -0.510000       15.9990           0
      3534 PROA     220      ASN      N        NH1     -0.470000       14.0070           0
      3535 PROA     220      ASN      HN       H        0.310000        1.0080           0
      3536 PROA     220      ASN      CA       CT1      0.070000       12.0110           0
      3537 PROA     220      ASN      HA       HB1      0.090000        1.0080           0
      3538 PROA     220      ASN      CB       CT2     -0.180000       12.0110           0
      3539 PROA     220      ASN      HB1      HA2      0.090000        1.0080           0
      3540 PROA     220      ASN      HB2      HA2      0.090000        1.0080           0
      3541 PROA     220      ASN      CG       CC       0.550000       12.0110           0
      3542 PROA     220      ASN      OD1      O       -0.550000       15.9990           0
      3543 PROA     220      ASN      ND2      NH2     -0.620000       14.0070           0
      3544 PROA     220      ASN      HD21     H        0.320000        1.0080           0
      3545 PROA     220      ASN      HD22     H        0.300000        1.0080           0
      3546 PROA     220      ASN      C        C        0.510000       12.0110           0
      3547 PROA     220      ASN      O        O       -0.510000       15.9990           0
      3548 PROA     221      CYS      N        NH1     -0.470000       14.0070           0
      3549 PROA     221      CYS      HN       H        0.310000        1.0080           0
      3550 PROA     221      CYS      CA       CT1      0.070000       12.0110           0
      3551 PROA     221      CYS      HA       HB1      0.090000        1.0080           0
      3552 PROA     221      CYS      CB       CT2     -0.110000       12.0110           0
      3553 PROA     221      CYS      HB1      HA2      0.090000        1.0080           0
      3554 PROA     221      CYS      HB2      HA2      0.090000        1.0080           0
      3555 PROA     221      CYS      SG       S       -0.230000       32.0600           0
      3556 PROA     221      CYS      HG1      HS       0.160000        1.0080           0
      3557 PROA     221      CYS      C        C        0.510000       12.0110           0
      3558 PROA     221      CYS      O        O       -0.510000       15.9990           0
      3559 PROA     222      TYR      N        NH1     -0.470000       14.0070           0
      3560 PROA     222      TYR      HN       H        0.310000        1.0080           0
      3561 PROA     222      TYR      CA       CT1      0.070000       12.0110           0
      3562 PROA     222      TYR      HA       HB1      0.090000        1.0080           0
      3563 PROA     222      TYR      CB       CT2     -0.180000       12.0110           0
      3564 PROA     222      TYR      HB1      HA2      0.090000        1.0080           0
      3565 PROA     222      TYR      HB2      HA2      0.090000        1.0080           0
      3566 PROA     222      TYR      CG       CA       0.000000       12.0110           0
      3567 PROA     222      TYR      CD1      CA      -0.115000       12.0110           0
      3568 PROA     222      TYR      HD1      HP       0.115000        1.0080           0
      3569 PROA     222      TYR      CE1      CA      -0.115000       12.0110           0
      3570 PROA     222      TYR      HE1      HP       0.115000        1.0080           0
      3571 PROA     222      TYR      CZ       CA       0.110000       12.0110           0
      3572 PROA     222      TYR      OH       OH1     -0.540000       15.9990           0
      3573 PROA     222      TYR      HH       H        0.430000        1.0080           0
      3574 PROA     222      TYR      CD2      CA      -0.115000       12.0110           0
      3575 PROA     222      TYR      HD2      HP       0.115000        1.0080           0
      3576 PROA     222      TYR      CE2      CA      -0.115000       12.0110           0
      3577 PROA     222      TYR      HE2      HP       0.115000        1.0080           0
      3578 PROA     222      TYR      C        C        0.510000       12.0110           0
      3579 PROA     222      TYR      O        O       -0.510000       15.9990           0
      3580 PROA     223      VAL      N        NH1     -0.470000       14.0070           0
      3581 PROA     223      VAL      HN       H        0.310000        1.0080           0
      3582 PROA     223      VAL      CA       CT1      0.070000       12.0110           0
      3583 PROA     223      VAL      HA       HB1      0.090000        1.0080           0
      3584 PROA     223      VAL      CB       CT1     -0.090000       12.0110           0
      3585 PROA     223      VAL      HB       HA1      0.090000        1.0080           0
      3586 PROA     223      VAL      CG1      CT3     -0.270000       12.0110           0
      3587 PROA     223      VAL      HG11     HA3      0.090000        1.0080           0
      3588 PROA     223      VAL      HG12     HA3      0.090000        1.0080           0
      3589 PROA     223      VAL      HG13     HA3      0.090000        1.0080           0
      3590 PROA     223      VAL      CG2      CT3     -0.270000       12.0110           0
      3591 PROA     223      VAL      HG21     HA3      0.090000        1.0080           0
      3592 PROA     223      VAL      HG22     HA3      0.090000        1.0080           0
      3593 PROA     223      VAL      HG23     HA3      0.090000        1.0080           0
      3594 PROA     223      VAL      C        C        0.510000       12.0110           0
      3595 PROA     223      VAL      O        O       -0.510000       15.9990           0
      3596 PROA     224      SER      N        NH1     -0.470000       14.0070           0
      3597 PROA     224      SER      HN       H        0.310000        1.0080           0
      3598 PROA     224      SER      CA       CT1      0.070000       12.0110           0
      3599 PROA     224      SER      HA       HB1      0.090000        1.0080           0
      3600 PROA     224      SER      CB       CT2      0.050000       12.0110           0
      3601 PROA     224      SER      HB1      HA2      0.090000        1.0080           0
      3602 PROA     224      SER      HB2      HA2      0.090000        1.0080           0
      3603 PROA     224      SER      OG       OH1     -0.660000       15.9990           0
      3604 PROA     224      SER      HG1      H        0.430000        1.0080           0
      3605 PROA     224      SER      C        C        0.510000       12.0110           0
      3606 PROA     224      SER      O        O       -0.510000       15.9990           0
      3607 PROA     225      GLN      N        NH1     -0.470000       14.0070           0
      3608 PROA     225      GLN      HN       H        0.310000        1.0080           0
      3609 PROA     225      GLN      CA       CT1      0.070000       12.0110           0
      3610 PROA     225      GLN      HA       HB1      0.090000        1.0080           0
      3611 PROA     225      GLN      CB       CT2     -0.180000       12.0110           0
      3612 PROA     225      GLN      HB1      HA2      0.090000        1.0080           0
      3613 PROA     225      GLN      HB2      HA2      0.090000        1.0080           0
      3614 PROA     225      GLN      CG       CT2     -0.180000       12.0110           0
      3615 PROA     225      GLN      HG1      HA2      0.090000        1.0080           0
      3616 PROA     225      GLN      HG2      HA2      0.090000        1.0080           0
      3617 PROA     225      GLN      CD       CC       0.550000       12.0110           0
      3618 PROA     225      GLN      OE1      O       -0.550000       15.9990           0
      3619 PROA     225      GLN      NE2      NH2     -0.620000       14.0070           0
      3620 PROA     225      GLN      HE21     H        0.320000        1.0080           0
      3621 PROA     225      GLN      HE22     H        0.300000        1.0080           0
      3622 PROA     225      GLN      C        C        0.510000       12.0110           0
      3623 PROA     225      GLN      O        O       -0.510000       15.9990           0
      3624 PROA     226      GLN      N        NH1     -0.470000       14.0070           0
      3625 PROA     226      GLN      HN       H        0.310000        1.0080           0
      3626 PROA     226      GLN      CA       CT1      0.070000       12.0110           0
      3627 PROA     226      GLN      HA       HB1      0.090000        1.0080           0
      3628 PROA     226      GLN      CB       CT2     -0.180000       12.0110           0
      3629 PROA     226      GLN      HB1      HA2      0.090000        1.0080           0
      3630 PROA     226      GLN      HB2      HA2      0.090000        1.0080           0
      3631 PROA     226      GLN      CG       CT2     -0.180000       12.0110           0
      3632 PROA     226      GLN      HG1      HA2      0.090000        1.0080           0
      3633 PROA     226      GLN      HG2      HA2      0.090000        1.0080           0
      3634 PROA     226      GLN      CD       CC       0.550000       12.0110           0
      3635 PROA     226      GLN      OE1      O       -0.550000       15.9990           0
      3636 PROA     226      GLN      NE2      NH2     -0.620000       14.0070           0
      3637 PROA     226      GLN      HE21     H        0.320000        1.0080           0
      3638 PROA     226      GLN      HE22     H        0.300000        1.0080           0
      3639 PROA     226      GLN      C        C        0.510000       12.0110           0
      3640 PROA     226      GLN      O        O       -0.510000       15.9990           0
      3641 PROA     227      GLU      N        NH1     -0.470000       14.0070           0
      3642 PROA     227      GLU      HN       H        0.310000        1.0080           0
      3643 PROA     227      GLU      CA       CT1      0.070000       12.0110           0
      3644 PROA     227      GLU      HA       HB1      0.090000        1.0080           0
      3645 PROA     227      GLU      CB       CT2A    -0.180000       12.0110           0
      3646 PROA     227      GLU      HB1      HA2      0.090000        1.0080           0
      3647 PROA     227      GLU      HB2      HA2      0.090000        1.0080           0
      3648 PROA     227      GLU      CG       CT2     -0.280000       12.0110           0
      3649 PROA     227      GLU      HG1      HA2      0.090000        1.0080           0
      3650 PROA     227      GLU      HG2      HA2      0.090000        1.0080           0
      3651 PROA     227      GLU      CD       CC       0.620000       12.0110           0
      3652 PROA     227      GLU      OE1      OC      -0.760000       15.9990           0
      3653 PROA     227      GLU      OE2      OC      -0.760000       15.9990           0
      3654 PROA     227      GLU      C        C        0.510000       12.0110           0
      3655 PROA     227      GLU      O        O       -0.510000       15.9990           0
      3656 PROA     228      LEU      N        NH1     -0.470000       14.0070           0
      3657 PROA     228      LEU      HN       H        0.310000        1.0080           0
      3658 PROA     228      LEU      CA       CT1      0.070000       12.0110           0
      3659 PROA     228      LEU      HA       HB1      0.090000        1.0080           0
      3660 PROA     228      LEU      CB       CT2     -0.180000       12.0110           0
      3661 PROA     228      LEU      HB1      HA2      0.090000        1.0080           0
      3662 PROA     228      LEU      HB2      HA2      0.090000        1.0080           0
      3663 PROA     228      LEU      CG       CT1     -0.090000       12.0110           0
      3664 PROA     228      LEU      HG       HA1      0.090000        1.0080           0
      3665 PROA     228      LEU      CD1      CT3     -0.270000       12.0110           0
      3666 PROA     228      LEU      HD11     HA3      0.090000        1.0080           0
      3667 PROA     228      LEU      HD12     HA3      0.090000        1.0080           0
      3668 PROA     228      LEU      HD13     HA3      0.090000        1.0080           0
      3669 PROA     228      LEU      CD2      CT3     -0.270000       12.0110           0
      3670 PROA     228      LEU      HD21     HA3      0.090000        1.0080           0
      3671 PROA     228      LEU      HD22     HA3      0.090000        1.0080           0
      3672 PROA     228      LEU      HD23     HA3      0.090000        1.0080           0
      3673 PROA     228      LEU      C        C        0.510000       12.0110           0
      3674 PROA     228      LEU      O        O       -0.510000       15.9990           0
      3675 PROA     229      LYS      N        NH1     -0.470000       14.0070           0
      3676 PROA     229      LYS      HN       H        0.310000        1.0080           0
      3677 PROA     229      LYS      CA       CT1      0.070000       12.0110           0
      3678 PROA     229      LYS      HA       HB1      0.090000        1.0080           0
      3679 PROA     229      LYS      CB       CT2     -0.180000       12.0110           0
      3680 PROA     229      LYS      HB1      HA2      0.090000        1.0080           0
      3681 PROA     229      LYS      HB2      HA2      0.090000        1.0080           0
      3682 PROA     229      LYS      CG       CT2     -0.180000       12.0110           0
      3683 PROA     229      LYS      HG1      HA2      0.090000        1.0080           0
      3684 PROA     229      LYS      HG2      HA2      0.090000        1.0080           0
      3685 PROA     229      LYS      CD       CT2     -0.180000       12.0110           0
      3686 PROA     229      LYS      HD1      HA2      0.090000        1.0080           0
      3687 PROA     229      LYS      HD2      HA2      0.090000        1.0080           0
      3688 PROA     229      LYS      CE       CT2      0.210000       12.0110           0
      3689 PROA     229      LYS      HE1      HA2      0.050000        1.0080           0
      3690 PROA     229      LYS      HE2      HA2      0.050000        1.0080           0
      3691 PROA     229      LYS      NZ       NH3     -0.300000       14.0070           0
      3692 PROA     229      LYS      HZ1      HC       0.330000        1.0080           0
      3693 PROA     229      LYS      HZ2      HC       0.330000        1.0080           0
      3694 PROA     229      LYS      HZ3      HC       0.330000        1.0080           0
      3695 PROA     229      LYS      C        C        0.510000       12.0110           0
      3696 PROA     229      LYS      O        O       -0.510000       15.9990           0
      3697 PROA     230      PRO      N        N       -0.290000       14.0070           0
      3698 PROA     230      PRO      CD       CP3      0.000000       12.0110           0
      3699 PROA     230      PRO      HD1      HA2      0.090000        1.0080           0
      3700 PROA     230      PRO      HD2      HA2      0.090000        1.0080           0
      3701 PROA     230      PRO      CA       CP1      0.020000       12.0110           0
      3702 PROA     230      PRO      HA       HB1      0.090000        1.0080           0
      3703 PROA     230      PRO      CB       CP2     -0.180000       12.0110           0
      3704 PROA     230      PRO      HB1      HA2      0.090000        1.0080           0
      3705 PROA     230      PRO      HB2      HA2      0.090000        1.0080           0
      3706 PROA     230      PRO      CG       CP2     -0.180000       12.0110           0
      3707 PROA     230      PRO      HG1      HA2      0.090000        1.0080           0
      3708 PROA     230      PRO      HG2      HA2      0.090000        1.0080           0
      3709 PROA     230      PRO      C        C        0.510000       12.0110           0
      3710 PROA     230      PRO      O        O       -0.510000       15.9990           0
      3711 PROA     231      PHE      N        NH1     -0.470000       14.0070           0
      3712 PROA     231      PHE      HN       H        0.310000        1.0080           0
      3713 PROA     231      PHE      CA       CT1      0.070000       12.0110           0
      3714 PROA     231      PHE      HA       HB1      0.090000        1.0080           0
      3715 PROA     231      PHE      CB       CT2     -0.180000       12.0110           0
      3716 PROA     231      PHE      HB1      HA2      0.090000        1.0080           0
      3717 PROA     231      PHE      HB2      HA2      0.090000        1.0080           0
      3718 PROA     231      PHE      CG       CA       0.000000       12.0110           0
      3719 PROA     231      PHE      CD1      CA      -0.115000       12.0110           0
      3720 PROA     231      PHE      HD1      HP       0.115000        1.0080           0
      3721 PROA     231      PHE      CE1      CA      -0.115000       12.0110           0
      3722 PROA     231      PHE      HE1      HP       0.115000        1.0080           0
      3723 PROA     231      PHE      CZ       CA      -0.115000       12.0110           0
      3724 PROA     231      PHE      HZ       HP       0.115000        1.0080           0
      3725 PROA     231      PHE      CD2      CA      -0.115000       12.0110           0
      3726 PROA     231      PHE      HD2      HP       0.115000        1.0080           0
      3727 PROA     231      PHE      CE2      CA      -0.115000       12.0110           0
      3728 PROA     231      PHE      HE2      HP       0.115000        1.0080           0
      3729 PROA     231      PHE      C        C        0.510000       12.0110           0
      3730 PROA     231      PHE      O        O       -0.510000       15.9990           0
      3731 PROA     232      PRO      N        N       -0.290000       14.0070           0
      3732 PROA     232      PRO      CD       CP3      0.000000       12.0110           0
      3733 PROA     232      PRO      HD1      HA2      0.090000        1.0080           0
      3734 PROA     232      PRO      HD2      HA2      0.090000        1.0080           0
      3735 PROA     232      PRO      CA       CP1      0.020000       12.0110           0
      3736 PROA     232      PRO      HA       HB1      0.090000        1.0080           0
      3737 PROA     232      PRO      CB       CP2     -0.180000       12.0110           0
      3738 PROA     232      PRO      HB1      HA2      0.090000        1.0080           0
      3739 PROA     232      PRO      HB2      HA2      0.090000        1.0080           0
      3740 PROA     232      PRO      CG       CP2     -0.180000       12.0110           0
      3741 PROA     232      PRO      HG1      HA2      0.090000        1.0080           0
      3742 PROA     232      PRO      HG2      HA2      0.090000        1.0080           0
      3743 PROA     232      PRO      C        C        0.510000       12.0110           0
      3744 PROA     232      PRO      O        O       -0.510000       15.9990           0
      3745 PROA     233      PHE      N        NH1     -0.470000       14.0070           0
      3746 PROA     233      PHE      HN       H        0.310000        1.0080           0
      3747 PROA     233      PHE      CA       CT1      0.070000       12.0110           0
      3748 PROA     233      PHE      HA       HB1      0.090000        1.0080           0
      3749 PROA     233      PHE      CB       CT2     -0.180000       12.0110           0
      3750 PROA     233      PHE      HB1      HA2      0.090000        1.0080           0
      3751 PROA     233      PHE      HB2      HA2      0.090000        1.0080           0
      3752 PROA     233      PHE      CG       CA       0.000000       12.0110           0
      3753 PROA     233      PHE      CD1      CA      -0.115000       12.0110           0
      3754 PROA     233      PHE      HD1      HP       0.115000        1.0080           0
      3755 PROA     233      PHE      CE1      CA      -0.115000       12.0110           0
      3756 PROA     233      PHE      HE1      HP       0.115000        1.0080           0
      3757 PROA     233      PHE      CZ       CA      -0.115000       12.0110           0
      3758 PROA     233      PHE      HZ       HP       0.115000        1.0080           0
      3759 PROA     233      PHE      CD2      CA      -0.115000       12.0110           0
      3760 PROA     233      PHE      HD2      HP       0.115000        1.0080           0
      3761 PROA     233      PHE      CE2      CA      -0.115000       12.0110           0
      3762 PROA     233      PHE      HE2      HP       0.115000        1.0080           0
      3763 PROA     233      PHE      C        C        0.510000       12.0110           0
      3764 PROA     233      PHE      O        O       -0.510000       15.9990           0
      3765 PROA     234      GLY      N        NH1     -0.470000       14.0070           0
      3766 PROA     234      GLY      HN       H        0.310000        1.0080           0
      3767 PROA     234      GLY      CA       CT2     -0.020000       12.0110           0
      3768 PROA     234      GLY      HA1      HB2      0.090000        1.0080           0
      3769 PROA     234      GLY      HA2      HB2      0.090000        1.0080           0
      3770 PROA     234      GLY      C        C        0.510000       12.0110           0
      3771 PROA     234      GLY      O        O       -0.510000       15.9990           0
      3772 PROA     235      VAL      N        NH1     -0.470000       14.0070           0
      3773 PROA     235      VAL      HN       H        0.310000        1.0080           0
      3774 PROA     235      VAL      CA       CT1      0.070000       12.0110           0
      3775 PROA     235      VAL      HA       HB1      0.090000        1.0080           0
      3776 PROA     235      VAL      CB       CT1     -0.090000       12.0110           0
      3777 PROA     235      VAL      HB       HA1      0.090000        1.0080           0
      3778 PROA     235      VAL      CG1      CT3     -0.270000       12.0110           0
      3779 PROA     235      VAL      HG11     HA3      0.090000        1.0080           0
      3780 PROA     235      VAL      HG12     HA3      0.090000        1.0080           0
      3781 PROA     235      VAL      HG13     HA3      0.090000        1.0080           0
      3782 PROA     235      VAL      CG2      CT3     -0.270000       12.0110           0
      3783 PROA     235      VAL      HG21     HA3      0.090000        1.0080           0
      3784 PROA     235      VAL      HG22     HA3      0.090000        1.0080           0
      3785 PROA     235      VAL      HG23     HA3      0.090000        1.0080           0
      3786 PROA     235      VAL      C        C        0.510000       12.0110           0
      3787 PROA     235      VAL      O        O       -0.510000       15.9990           0
      3788 PROA     236      ARG      N        NH1     -0.470000       14.0070           0
      3789 PROA     236      ARG      HN       H        0.310000        1.0080           0
      3790 PROA     236      ARG      CA       CT1      0.070000       12.0110           0
      3791 PROA     236      ARG      HA       HB1      0.090000        1.0080           0
      3792 PROA     236      ARG      CB       CT2     -0.180000       12.0110           0
      3793 PROA     236      ARG      HB1      HA2      0.090000        1.0080           0
      3794 PROA     236      ARG      HB2      HA2      0.090000        1.0080           0
      3795 PROA     236      ARG      CG       CT2     -0.180000       12.0110           0
      3796 PROA     236      ARG      HG1      HA2      0.090000        1.0080           0
      3797 PROA     236      ARG      HG2      HA2      0.090000        1.0080           0
      3798 PROA     236      ARG      CD       CT2      0.200000       12.0110           0
      3799 PROA     236      ARG      HD1      HA2      0.090000        1.0080           0
      3800 PROA     236      ARG      HD2      HA2      0.090000        1.0080           0
      3801 PROA     236      ARG      NE       NC2     -0.700000       14.0070           0
      3802 PROA     236      ARG      HE       HC       0.440000        1.0080           0
      3803 PROA     236      ARG      CZ       C        0.640000       12.0110           0
      3804 PROA     236      ARG      NH1      NC2     -0.800000       14.0070           0
      3805 PROA     236      ARG      HH11     HC       0.460000        1.0080           0
      3806 PROA     236      ARG      HH12     HC       0.460000        1.0080           0
      3807 PROA     236      ARG      NH2      NC2     -0.800000       14.0070           0
      3808 PROA     236      ARG      HH21     HC       0.460000        1.0080           0
      3809 PROA     236      ARG      HH22     HC       0.460000        1.0080           0
      3810 PROA     236      ARG      C        C        0.510000       12.0110           0
      3811 PROA     236      ARG      O        O       -0.510000       15.9990           0
      3812 PROA     237      ILE      N        NH1     -0.470000       14.0070           0
      3813 PROA     237      ILE      HN       H        0.310000        1.0080           0
      3814 PROA     237      ILE      CA       CT1      0.070000       12.0110           0
      3815 PROA     237      ILE      HA       HB1      0.090000        1.0080           0
      3816 PROA     237      ILE      CB       CT1     -0.090000       12.0110           0
      3817 PROA     237      ILE      HB       HA1      0.090000        1.0080           0
      3818 PROA     237      ILE      CG2      CT3     -0.270000       12.0110           0
      3819 PROA     237      ILE      HG21     HA3      0.090000        1.0080           0
      3820 PROA     237      ILE      HG22     HA3      0.090000        1.0080           0
      3821 PROA     237      ILE      HG23     HA3      0.090000        1.0080           0
      3822 PROA     237      ILE      CG1      CT2     -0.180000       12.0110           0
      3823 PROA     237      ILE      HG11     HA2      0.090000        1.0080           0
      3824 PROA     237      ILE      HG12     HA2      0.090000        1.0080           0
      3825 PROA     237      ILE      CD       CT3     -0.270000       12.0110           0
      3826 PROA     237      ILE      HD1      HA3      0.090000        1.0080           0
      3827 PROA     237      ILE      HD2      HA3      0.090000        1.0080           0
      3828 PROA     237      ILE      HD3      HA3      0.090000        1.0080           0
      3829 PROA     237      ILE      C        C        0.510000       12.0110           0
      3830 PROA     237      ILE      O        O       -0.510000       15.9990           0
      3831 PROA     238      ASP      N        NH1     -0.470000       14.0070           0
      3832 PROA     238      ASP      HN       H        0.310000        1.0080           0
      3833 PROA     238      ASP      CA       CT1      0.070000       12.0110           0
      3834 PROA     238      ASP      HA       HB1      0.090000        1.0080           0
      3835 PROA     238      ASP      CB       CT2A    -0.280000       12.0110           0
      3836 PROA     238      ASP      HB1      HA2      0.090000        1.0080           0
      3837 PROA     238      ASP      HB2      HA2      0.090000        1.0080           0
      3838 PROA     238      ASP      CG       CC       0.620000       12.0110           0
      3839 PROA     238      ASP      OD1      OC      -0.760000       15.9990           0
      3840 PROA     238      ASP      OD2      OC      -0.760000       15.9990           0
      3841 PROA     238      ASP      C        C        0.510000       12.0110           0
      3842 PROA     238      ASP      O        O       -0.510000       15.9990           0
      3843 PROA     239      TYR      N        NH1     -0.470000       14.0070           0
      3844 PROA     239      TYR      HN       H        0.310000        1.0080           0
      3845 PROA     239      TYR      CA       CT1      0.070000       12.0110           0
      3846 PROA     239      TYR      HA       HB1      0.090000        1.0080           0
      3847 PROA     239      TYR      CB       CT2     -0.180000       12.0110           0
      3848 PROA     239      TYR      HB1      HA2      0.090000        1.0080           0
      3849 PROA     239      TYR      HB2      HA2      0.090000        1.0080           0
      3850 PROA     239      TYR      CG       CA       0.000000       12.0110           0
      3851 PROA     239      TYR      CD1      CA      -0.115000       12.0110           0
      3852 PROA     239      TYR      HD1      HP       0.115000        1.0080           0
      3853 PROA     239      TYR      CE1      CA      -0.115000       12.0110           0
      3854 PROA     239      TYR      HE1      HP       0.115000        1.0080           0
      3855 PROA     239      TYR      CZ       CA       0.110000       12.0110           0
      3856 PROA     239      TYR      OH       OH1     -0.540000       15.9990           0
      3857 PROA     239      TYR      HH       H        0.430000        1.0080           0
      3858 PROA     239      TYR      CD2      CA      -0.115000       12.0110           0
      3859 PROA     239      TYR      HD2      HP       0.115000        1.0080           0
      3860 PROA     239      TYR      CE2      CA      -0.115000       12.0110           0
      3861 PROA     239      TYR      HE2      HP       0.115000        1.0080           0
      3862 PROA     239      TYR      C        C        0.510000       12.0110           0
      3863 PROA     239      TYR      O        O       -0.510000       15.9990           0
      3864 PROA     240      VAL      N        NH1     -0.470000       14.0070           0
      3865 PROA     240      VAL      HN       H        0.310000        1.0080           0
      3866 PROA     240      VAL      CA       CT1      0.070000       12.0110           0
      3867 PROA     240      VAL      HA       HB1      0.090000        1.0080           0
      3868 PROA     240      VAL      CB       CT1     -0.090000       12.0110           0
      3869 PROA     240      VAL      HB       HA1      0.090000        1.0080           0
      3870 PROA     240      VAL      CG1      CT3     -0.270000       12.0110           0
      3871 PROA     240      VAL      HG11     HA3      0.090000        1.0080           0
      3872 PROA     240      VAL      HG12     HA3      0.090000        1.0080           0
      3873 PROA     240      VAL      HG13     HA3      0.090000        1.0080           0
      3874 PROA     240      VAL      CG2      CT3     -0.270000       12.0110           0
      3875 PROA     240      VAL      HG21     HA3      0.090000        1.0080           0
      3876 PROA     240      VAL      HG22     HA3      0.090000        1.0080           0
      3877 PROA     240      VAL      HG23     HA3      0.090000        1.0080           0
      3878 PROA     240      VAL      C        C        0.510000       12.0110           0
      3879 PROA     240      VAL      O        O       -0.510000       15.9990           0
      3880 PROA     241      LEU      N        NH1     -0.470000       14.0070           0
      3881 PROA     241      LEU      HN       H        0.310000        1.0080           0
      3882 PROA     241      LEU      CA       CT1      0.070000       12.0110           0
      3883 PROA     241      LEU      HA       HB1      0.090000        1.0080           0
      3884 PROA     241      LEU      CB       CT2     -0.180000       12.0110           0
      3885 PROA     241      LEU      HB1      HA2      0.090000        1.0080           0
      3886 PROA     241      LEU      HB2      HA2      0.090000        1.0080           0
      3887 PROA     241      LEU      CG       CT1     -0.090000       12.0110           0
      3888 PROA     241      LEU      HG       HA1      0.090000        1.0080           0
      3889 PROA     241      LEU      CD1      CT3     -0.270000       12.0110           0
      3890 PROA     241      LEU      HD11     HA3      0.090000        1.0080           0
      3891 PROA     241      LEU      HD12     HA3      0.090000        1.0080           0
      3892 PROA     241      LEU      HD13     HA3      0.090000        1.0080           0
      3893 PROA     241      LEU      CD2      CT3     -0.270000       12.0110           0
      3894 PROA     241      LEU      HD21     HA3      0.090000        1.0080           0
      3895 PROA     241      LEU      HD22     HA3      0.090000        1.0080           0
      3896 PROA     241      LEU      HD23     HA3      0.090000        1.0080           0
      3897 PROA     241      LEU      C        C        0.510000       12.0110           0
      3898 PROA     241      LEU      O        O       -0.510000       15.9990           0
      3899 PROA     242      TYR      N        NH1     -0.470000       14.0070           0
      3900 PROA     242      TYR      HN       H        0.310000        1.0080           0
      3901 PROA     242      TYR      CA       CT1      0.070000       12.0110           0
      3902 PROA     242      TYR      HA       HB1      0.090000        1.0080           0
      3903 PROA     242      TYR      CB       CT2     -0.180000       12.0110           0
      3904 PROA     242      TYR      HB1      HA2      0.090000        1.0080           0
      3905 PROA     242      TYR      HB2      HA2      0.090000        1.0080           0
      3906 PROA     242      TYR      CG       CA       0.000000       12.0110           0
      3907 PROA     242      TYR      CD1      CA      -0.115000       12.0110           0
      3908 PROA     242      TYR      HD1      HP       0.115000        1.0080           0
      3909 PROA     242      TYR      CE1      CA      -0.115000       12.0110           0
      3910 PROA     242      TYR      HE1      HP       0.115000        1.0080           0
      3911 PROA     242      TYR      CZ       CA       0.110000       12.0110           0
      3912 PROA     242      TYR      OH       OH1     -0.540000       15.9990           0
      3913 PROA     242      TYR      HH       H        0.430000        1.0080           0
      3914 PROA     242      TYR      CD2      CA      -0.115000       12.0110           0
      3915 PROA     242      TYR      HD2      HP       0.115000        1.0080           0
      3916 PROA     242      TYR      CE2      CA      -0.115000       12.0110           0
      3917 PROA     242      TYR      HE2      HP       0.115000        1.0080           0
      3918 PROA     242      TYR      C        C        0.510000       12.0110           0
      3919 PROA     242      TYR      O        O       -0.510000       15.9990           0
      3920 PROA     243      LYS      N        NH1     -0.470000       14.0070           0
      3921 PROA     243      LYS      HN       H        0.310000        1.0080           0
      3922 PROA     243      LYS      CA       CT1      0.070000       12.0110           0
      3923 PROA     243      LYS      HA       HB1      0.090000        1.0080           0
      3924 PROA     243      LYS      CB       CT2     -0.180000       12.0110           0
      3925 PROA     243      LYS      HB1      HA2      0.090000        1.0080           0
      3926 PROA     243      LYS      HB2      HA2      0.090000        1.0080           0
      3927 PROA     243      LYS      CG       CT2     -0.180000       12.0110           0
      3928 PROA     243      LYS      HG1      HA2      0.090000        1.0080           0
      3929 PROA     243      LYS      HG2      HA2      0.090000        1.0080           0
      3930 PROA     243      LYS      CD       CT2     -0.180000       12.0110           0
      3931 PROA     243      LYS      HD1      HA2      0.090000        1.0080           0
      3932 PROA     243      LYS      HD2      HA2      0.090000        1.0080           0
      3933 PROA     243      LYS      CE       CT2      0.210000       12.0110           0
      3934 PROA     243      LYS      HE1      HA2      0.050000        1.0080           0
      3935 PROA     243      LYS      HE2      HA2      0.050000        1.0080           0
      3936 PROA     243      LYS      NZ       NH3     -0.300000       14.0070           0
      3937 PROA     243      LYS      HZ1      HC       0.330000        1.0080           0
      3938 PROA     243      LYS      HZ2      HC       0.330000        1.0080           0
      3939 PROA     243      LYS      HZ3      HC       0.330000        1.0080           0
      3940 PROA     243      LYS      C        C        0.510000       12.0110           0
      3941 PROA     243      LYS      O        O       -0.510000       15.9990           0
      3942 PROA     244      ALA      N        NH1     -0.470000       14.0070           0
      3943 PROA     244      ALA      HN       H        0.310000        1.0080           0
      3944 PROA     244      ALA      CA       CT1      0.070000       12.0110           0
      3945 PROA     244      ALA      HA       HB1      0.090000        1.0080           0
      3946 PROA     244      ALA      CB       CT3     -0.270000       12.0110           0
      3947 PROA     244      ALA      HB1      HA3      0.090000        1.0080           0
      3948 PROA     244      ALA      HB2      HA3      0.090000        1.0080           0
      3949 PROA     244      ALA      HB3      HA3      0.090000        1.0080           0
      3950 PROA     244      ALA      C        C        0.510000       12.0110           0
      3951 PROA     244      ALA      O        O       -0.510000       15.9990           0
      3952 PROA     245      VAL      N        NH1     -0.470000       14.0070           0
      3953 PROA     245      VAL      HN       H        0.310000        1.0080           0
      3954 PROA     245      VAL      CA       CT1      0.070000       12.0110           0
      3955 PROA     245      VAL      HA       HB1      0.090000        1.0080           0
      3956 PROA     245      VAL      CB       CT1     -0.090000       12.0110           0
      3957 PROA     245      VAL      HB       HA1      0.090000        1.0080           0
      3958 PROA     245      VAL      CG1      CT3     -0.270000       12.0110           0
      3959 PROA     245      VAL      HG11     HA3      0.090000        1.0080           0
      3960 PROA     245      VAL      HG12     HA3      0.090000        1.0080           0
      3961 PROA     245      VAL      HG13     HA3      0.090000        1.0080           0
      3962 PROA     245      VAL      CG2      CT3     -0.270000       12.0110           0
      3963 PROA     245      VAL      HG21     HA3      0.090000        1.0080           0
      3964 PROA     245      VAL      HG22     HA3      0.090000        1.0080           0
      3965 PROA     245      VAL      HG23     HA3      0.090000        1.0080           0
      3966 PROA     245      VAL      C        C        0.510000       12.0110           0
      3967 PROA     245      VAL      O        O       -0.510000       15.9990           0
      3968 PROA     246      SER      N        NH1     -0.470000       14.0070           0
      3969 PROA     246      SER      HN       H        0.310000        1.0080           0
      3970 PROA     246      SER      CA       CT1      0.070000       12.0110           0
      3971 PROA     246      SER      HA       HB1      0.090000        1.0080           0
      3972 PROA     246      SER      CB       CT2      0.050000       12.0110           0
      3973 PROA     246      SER      HB1      HA2      0.090000        1.0080           0
      3974 PROA     246      SER      HB2      HA2      0.090000        1.0080           0
      3975 PROA     246      SER      OG       OH1     -0.660000       15.9990           0
      3976 PROA     246      SER      HG1      H        0.430000        1.0080           0
      3977 PROA     246      SER      C        C        0.510000       12.0110           0
      3978 PROA     246      SER      O        O       -0.510000       15.9990           0
      3979 PROA     247      GLY      N        NH1     -0.470000       14.0070           0
      3980 PROA     247      GLY      HN       H        0.310000        1.0080           0
      3981 PROA     247      GLY      CA       CT2     -0.020000       12.0110           0
      3982 PROA     247      GLY      HA1      HB2      0.090000        1.0080           0
      3983 PROA     247      GLY      HA2      HB2      0.090000        1.0080           0
      3984 PROA     247      GLY      C        C        0.510000       12.0110           0
      3985 PROA     247      GLY      O        O       -0.510000       15.9990           0
      3986 PROA     248      PHE      N        NH1     -0.470000       14.0070           0
      3987 PROA     248      PHE      HN       H        0.310000        1.0080           0
      3988 PROA     248      PHE      CA       CT1      0.070000       12.0110           0
      3989 PROA     248      PHE      HA       HB1      0.090000        1.0080           0
      3990 PROA     248      PHE      CB       CT2     -0.180000       12.0110           0
      3991 PROA     248      PHE      HB1      HA2      0.090000        1.0080           0
      3992 PROA     248      PHE      HB2      HA2      0.090000        1.0080           0
      3993 PROA     248      PHE      CG       CA       0.000000       12.0110           0
      3994 PROA     248      PHE      CD1      CA      -0.115000       12.0110           0
      3995 PROA     248      PHE      HD1      HP       0.115000        1.0080           0
      3996 PROA     248      PHE      CE1      CA      -0.115000       12.0110           0
      3997 PROA     248      PHE      HE1      HP       0.115000        1.0080           0
      3998 PROA     248      PHE      CZ       CA      -0.115000       12.0110           0
      3999 PROA     248      PHE      HZ       HP       0.115000        1.0080           0
      4000 PROA     248      PHE      CD2      CA      -0.115000       12.0110           0
      4001 PROA     248      PHE      HD2      HP       0.115000        1.0080           0
      4002 PROA     248      PHE      CE2      CA      -0.115000       12.0110           0
      4003 PROA     248      PHE      HE2      HP       0.115000        1.0080           0
      4004 PROA     248      PHE      C        C        0.510000       12.0110           0
      4005 PROA     248      PHE      O        O       -0.510000       15.9990           0
      4006 PROA     249      TYR      N        NH1     -0.470000       14.0070           0
      4007 PROA     249      TYR      HN       H        0.310000        1.0080           0
      4008 PROA     249      TYR      CA       CT1      0.070000       12.0110           0
      4009 PROA     249      TYR      HA       HB1      0.090000        1.0080           0
      4010 PROA     249      TYR      CB       CT2     -0.180000       12.0110           0
      4011 PROA     249      TYR      HB1      HA2      0.090000        1.0080           0
      4012 PROA     249      TYR      HB2      HA2      0.090000        1.0080           0
      4013 PROA     249      TYR      CG       CA       0.000000       12.0110           0
      4014 PROA     249      TYR      CD1      CA      -0.115000       12.0110           0
      4015 PROA     249      TYR      HD1      HP       0.115000        1.0080           0
      4016 PROA     249      TYR      CE1      CA      -0.115000       12.0110           0
      4017 PROA     249      TYR      HE1      HP       0.115000        1.0080           0
      4018 PROA     249      TYR      CZ       CA       0.110000       12.0110           0
      4019 PROA     249      TYR      OH       OH1     -0.540000       15.9990           0
      4020 PROA     249      TYR      HH       H        0.430000        1.0080           0
      4021 PROA     249      TYR      CD2      CA      -0.115000       12.0110           0
      4022 PROA     249      TYR      HD2      HP       0.115000        1.0080           0
      4023 PROA     249      TYR      CE2      CA      -0.115000       12.0110           0
      4024 PROA     249      TYR      HE2      HP       0.115000        1.0080           0
      4025 PROA     249      TYR      C        C        0.510000       12.0110           0
      4026 PROA     249      TYR      O        O       -0.510000       15.9990           0
      4027 PROA     250      ILE      N        NH1     -0.470000       14.0070           0
      4028 PROA     250      ILE      HN       H        0.310000        1.0080           0
      4029 PROA     250      ILE      CA       CT1      0.070000       12.0110           0
      4030 PROA     250      ILE      HA       HB1      0.090000        1.0080           0
      4031 PROA     250      ILE      CB       CT1     -0.090000       12.0110           0
      4032 PROA     250      ILE      HB       HA1      0.090000        1.0080           0
      4033 PROA     250      ILE      CG2      CT3     -0.270000       12.0110           0
      4034 PROA     250      ILE      HG21     HA3      0.090000        1.0080           0
      4035 PROA     250      ILE      HG22     HA3      0.090000        1.0080           0
      4036 PROA     250      ILE      HG23     HA3      0.090000        1.0080           0
      4037 PROA     250      ILE      CG1      CT2     -0.180000       12.0110           0
      4038 PROA     250      ILE      HG11     HA2      0.090000        1.0080           0
      4039 PROA     250      ILE      HG12     HA2      0.090000        1.0080           0
      4040 PROA     250      ILE      CD       CT3     -0.270000       12.0110           0
      4041 PROA     250      ILE      HD1      HA3      0.090000        1.0080           0
      4042 PROA     250      ILE      HD2      HA3      0.090000        1.0080           0
      4043 PROA     250      ILE      HD3      HA3      0.090000        1.0080           0
      4044 PROA     250      ILE      C        C        0.510000       12.0110           0
      4045 PROA     250      ILE      O        O       -0.510000       15.9990           0
      4046 PROA     251      SER      N        NH1     -0.470000       14.0070           0
      4047 PROA     251      SER      HN       H        0.310000        1.0080           0
      4048 PROA     251      SER      CA       CT1      0.070000       12.0110           0
      4049 PROA     251      SER      HA       HB1      0.090000        1.0080           0
      4050 PROA     251      SER      CB       CT2      0.050000       12.0110           0
      4051 PROA     251      SER      HB1      HA2      0.090000        1.0080           0
      4052 PROA     251      SER      HB2      HA2      0.090000        1.0080           0
      4053 PROA     251      SER      OG       OH1     -0.660000       15.9990           0
      4054 PROA     251      SER      HG1      H        0.430000        1.0080           0
      4055 PROA     251      SER      C        C        0.510000       12.0110           0
      4056 PROA     251      SER      O        O       -0.510000       15.9990           0
      4057 PROA     252      CYS      N        NH1     -0.470000       14.0070           0
      4058 PROA     252      CYS      HN       H        0.310000        1.0080           0
      4059 PROA     252      CYS      CA       CT1      0.070000       12.0110           0
      4060 PROA     252      CYS      HA       HB1      0.090000        1.0080           0
      4061 PROA     252      CYS      CB       CT2     -0.110000       12.0110           0
      4062 PROA     252      CYS      HB1      HA2      0.090000        1.0080           0
      4063 PROA     252      CYS      HB2      HA2      0.090000        1.0080           0
      4064 PROA     252      CYS      SG       S       -0.230000       32.0600           0
      4065 PROA     252      CYS      HG1      HS       0.160000        1.0080           0
      4066 PROA     252      CYS      C        C        0.510000       12.0110           0
      4067 PROA     252      CYS      O        O       -0.510000       15.9990           0
      4068 PROA     253      LYS      N        NH1     -0.470000       14.0070           0
      4069 PROA     253      LYS      HN       H        0.310000        1.0080           0
      4070 PROA     253      LYS      CA       CT1      0.070000       12.0110           0
      4071 PROA     253      LYS      HA       HB1      0.090000        1.0080           0
      4072 PROA     253      LYS      CB       CT2     -0.180000       12.0110           0
      4073 PROA     253      LYS      HB1      HA2      0.090000        1.0080           0
      4074 PROA     253      LYS      HB2      HA2      0.090000        1.0080           0
      4075 PROA     253      LYS      CG       CT2     -0.180000       12.0110           0
      4076 PROA     253      LYS      HG1      HA2      0.090000        1.0080           0
      4077 PROA     253      LYS      HG2      HA2      0.090000        1.0080           0
      4078 PROA     253      LYS      CD       CT2     -0.180000       12.0110           0
      4079 PROA     253      LYS      HD1      HA2      0.090000        1.0080           0
      4080 PROA     253      LYS      HD2      HA2      0.090000        1.0080           0
      4081 PROA     253      LYS      CE       CT2      0.210000       12.0110           0
      4082 PROA     253      LYS      HE1      HA2      0.050000        1.0080           0
      4083 PROA     253      LYS      HE2      HA2      0.050000        1.0080           0
      4084 PROA     253      LYS      NZ       NH3     -0.300000       14.0070           0
      4085 PROA     253      LYS      HZ1      HC       0.330000        1.0080           0
      4086 PROA     253      LYS      HZ2      HC       0.330000        1.0080           0
      4087 PROA     253      LYS      HZ3      HC       0.330000        1.0080           0
      4088 PROA     253      LYS      C        C        0.510000       12.0110           0
      4089 PROA     253      LYS      O        O       -0.510000       15.9990           0
      4090 PROA     254      SER      N        NH1     -0.470000       14.0070           0
      4091 PROA     254      SER      HN       H        0.310000        1.0080           0
      4092 PROA     254      SER      CA       CT1      0.070000       12.0110           0
      4093 PROA     254      SER      HA       HB1      0.090000        1.0080           0
      4094 PROA     254      SER      CB       CT2      0.050000       12.0110           0
      4095 PROA     254      SER      HB1      HA2      0.090000        1.0080           0
      4096 PROA     254      SER      HB2      HA2      0.090000        1.0080           0
      4097 PROA     254      SER      OG       OH1     -0.660000       15.9990           0
      4098 PROA     254      SER      HG1      H        0.430000        1.0080           0
      4099 PROA     254      SER      C        C        0.510000       12.0110           0
      4100 PROA     254      SER      O        O       -0.510000       15.9990           0
      4101 PROA     255      PHE      N        NH1     -0.470000       14.0070           0
      4102 PROA     255      PHE      HN       H        0.310000        1.0080           0
      4103 PROA     255      PHE      CA       CT1      0.070000       12.0110           0
      4104 PROA     255      PHE      HA       HB1      0.090000        1.0080           0
      4105 PROA     255      PHE      CB       CT2     -0.180000       12.0110           0
      4106 PROA     255      PHE      HB1      HA2      0.090000        1.0080           0
      4107 PROA     255      PHE      HB2      HA2      0.090000        1.0080           0
      4108 PROA     255      PHE      CG       CA       0.000000       12.0110           0
      4109 PROA     255      PHE      CD1      CA      -0.115000       12.0110           0
      4110 PROA     255      PHE      HD1      HP       0.115000        1.0080           0
      4111 PROA     255      PHE      CE1      CA      -0.115000       12.0110           0
      4112 PROA     255      PHE      HE1      HP       0.115000        1.0080           0
      4113 PROA     255      PHE      CZ       CA      -0.115000       12.0110           0
      4114 PROA     255      PHE      HZ       HP       0.115000        1.0080           0
      4115 PROA     255      PHE      CD2      CA      -0.115000       12.0110           0
      4116 PROA     255      PHE      HD2      HP       0.115000        1.0080           0
      4117 PROA     255      PHE      CE2      CA      -0.115000       12.0110           0
      4118 PROA     255      PHE      HE2      HP       0.115000        1.0080           0
      4119 PROA     255      PHE      C        C        0.510000       12.0110           0
      4120 PROA     255      PHE      O        O       -0.510000       15.9990           0
      4121 PROA     256      GLU      N        NH1     -0.470000       14.0070           0
      4122 PROA     256      GLU      HN       H        0.310000        1.0080           0
      4123 PROA     256      GLU      CA       CT1      0.070000       12.0110           0
      4124 PROA     256      GLU      HA       HB1      0.090000        1.0080           0
      4125 PROA     256      GLU      CB       CT2A    -0.180000       12.0110           0
      4126 PROA     256      GLU      HB1      HA2      0.090000        1.0080           0
      4127 PROA     256      GLU      HB2      HA2      0.090000        1.0080           0
      4128 PROA     256      GLU      CG       CT2     -0.280000       12.0110           0
      4129 PROA     256      GLU      HG1      HA2      0.090000        1.0080           0
      4130 PROA     256      GLU      HG2      HA2      0.090000        1.0080           0
      4131 PROA     256      GLU      CD       CC       0.620000       12.0110           0
      4132 PROA     256      GLU      OE1      OC      -0.760000       15.9990           0
      4133 PROA     256      GLU      OE2      OC      -0.760000       15.9990           0
      4134 PROA     256      GLU      C        C        0.510000       12.0110           0
      4135 PROA     256      GLU      O        O       -0.510000       15.9990           0
      4136 PROA     257      THR      N        NH1     -0.470000       14.0070           0
      4137 PROA     257      THR      HN       H        0.310000        1.0080           0
      4138 PROA     257      THR      CA       CT1      0.070000       12.0110           0
      4139 PROA     257      THR      HA       HB1      0.090000        1.0080           0
      4140 PROA     257      THR      CB       CT1      0.140000       12.0110           0
      4141 PROA     257      THR      HB       HA1      0.090000        1.0080           0
      4142 PROA     257      THR      OG1      OH1     -0.660000       15.9990           0
      4143 PROA     257      THR      HG1      H        0.430000        1.0080           0
      4144 PROA     257      THR      CG2      CT3     -0.270000       12.0110           0
      4145 PROA     257      THR      HG21     HA3      0.090000        1.0080           0
      4146 PROA     257      THR      HG22     HA3      0.090000        1.0080           0
      4147 PROA     257      THR      HG23     HA3      0.090000        1.0080           0
      4148 PROA     257      THR      C        C        0.510000       12.0110           0
      4149 PROA     257      THR      O        O       -0.510000       15.9990           0
      4150 PROA     258      THR      N        NH1     -0.470000       14.0070           0
      4151 PROA     258      THR      HN       H        0.310000        1.0080           0
      4152 PROA     258      THR      CA       CT1      0.070000       12.0110           0
      4153 PROA     258      THR      HA       HB1      0.090000        1.0080           0
      4154 PROA     258      THR      CB       CT1      0.140000       12.0110           0
      4155 PROA     258      THR      HB       HA1      0.090000        1.0080           0
      4156 PROA     258      THR      OG1      OH1     -0.660000       15.9990           0
      4157 PROA     258      THR      HG1      H        0.430000        1.0080           0
      4158 PROA     258      THR      CG2      CT3     -0.270000       12.0110           0
      4159 PROA     258      THR      HG21     HA3      0.090000        1.0080           0
      4160 PROA     258      THR      HG22     HA3      0.090000        1.0080           0
      4161 PROA     258      THR      HG23     HA3      0.090000        1.0080           0
      4162 PROA     258      THR      C        C        0.510000       12.0110           0
      4163 PROA     258      THR      O        O       -0.510000       15.9990           0
      4164 PROA     259      THR      N        NH1     -0.470000       14.0070           0
      4165 PROA     259      THR      HN       H        0.310000        1.0080           0
      4166 PROA     259      THR      CA       CT1      0.070000       12.0110           0
      4167 PROA     259      THR      HA       HB1      0.090000        1.0080           0
      4168 PROA     259      THR      CB       CT1      0.140000       12.0110           0
      4169 PROA     259      THR      HB       HA1      0.090000        1.0080           0
      4170 PROA     259      THR      OG1      OH1     -0.660000       15.9990           0
      4171 PROA     259      THR      HG1      H        0.430000        1.0080           0
      4172 PROA     259      THR      CG2      CT3     -0.270000       12.0110           0
      4173 PROA     259      THR      HG21     HA3      0.090000        1.0080           0
      4174 PROA     259      THR      HG22     HA3      0.090000        1.0080           0
      4175 PROA     259      THR      HG23     HA3      0.090000        1.0080           0
      4176 PROA     259      THR      C        C        0.510000       12.0110           0
      4177 PROA     259      THR      O        O       -0.510000       15.9990           0
      4178 PROA     260      GLY      N        NH1     -0.470000       14.0070           0
      4179 PROA     260      GLY      HN       H        0.310000        1.0080           0
      4180 PROA     260      GLY      CA       CT2     -0.020000       12.0110           0
      4181 PROA     260      GLY      HA1      HB2      0.090000        1.0080           0
      4182 PROA     260      GLY      HA2      HB2      0.090000        1.0080           0
      4183 PROA     260      GLY      C        C        0.510000       12.0110           0
      4184 PROA     260      GLY      O        O       -0.510000       15.9990           0
      4185 PROA     261      PHE      N        NH1     -0.470000       14.0070           0
      4186 PROA     261      PHE      HN       H        0.310000        1.0080           0
      4187 PROA     261      PHE      CA       CT1      0.070000       12.0110           0
      4188 PROA     261      PHE      HA       HB1      0.090000        1.0080           0
      4189 PROA     261      PHE      CB       CT2     -0.180000       12.0110           0
      4190 PROA     261      PHE      HB1      HA2      0.090000        1.0080           0
      4191 PROA     261      PHE      HB2      HA2      0.090000        1.0080           0
      4192 PROA     261      PHE      CG       CA       0.000000       12.0110           0
      4193 PROA     261      PHE      CD1      CA      -0.115000       12.0110           0
      4194 PROA     261      PHE      HD1      HP       0.115000        1.0080           0
      4195 PROA     261      PHE      CE1      CA      -0.115000       12.0110           0
      4196 PROA     261      PHE      HE1      HP       0.115000        1.0080           0
      4197 PROA     261      PHE      CZ       CA      -0.115000       12.0110           0
      4198 PROA     261      PHE      HZ       HP       0.115000        1.0080           0
      4199 PROA     261      PHE      CD2      CA      -0.115000       12.0110           0
      4200 PROA     261      PHE      HD2      HP       0.115000        1.0080           0
      4201 PROA     261      PHE      CE2      CA      -0.115000       12.0110           0
      4202 PROA     261      PHE      HE2      HP       0.115000        1.0080           0
      4203 PROA     261      PHE      C        C        0.510000       12.0110           0
      4204 PROA     261      PHE      O        O       -0.510000       15.9990           0
      4205 PROA     262      ASP      N        NH1     -0.470000       14.0070           0
      4206 PROA     262      ASP      HN       H        0.310000        1.0080           0
      4207 PROA     262      ASP      CA       CT1      0.070000       12.0110           0
      4208 PROA     262      ASP      HA       HB1      0.090000        1.0080           0
      4209 PROA     262      ASP      CB       CT2A    -0.280000       12.0110           0
      4210 PROA     262      ASP      HB1      HA2      0.090000        1.0080           0
      4211 PROA     262      ASP      HB2      HA2      0.090000        1.0080           0
      4212 PROA     262      ASP      CG       CC       0.620000       12.0110           0
      4213 PROA     262      ASP      OD1      OC      -0.760000       15.9990           0
      4214 PROA     262      ASP      OD2      OC      -0.760000       15.9990           0
      4215 PROA     262      ASP      C        C        0.510000       12.0110           0
      4216 PROA     262      ASP      O        O       -0.510000       15.9990           0
      4217 PROA     263      PRO      N        N       -0.290000       14.0070           0
      4218 PROA     263      PRO      CD       CP3      0.000000       12.0110           0
      4219 PROA     263      PRO      HD1      HA2      0.090000        1.0080           0
      4220 PROA     263      PRO      HD2      HA2      0.090000        1.0080           0
      4221 PROA     263      PRO      CA       CP1      0.020000       12.0110           0
      4222 PROA     263      PRO      HA       HB1      0.090000        1.0080           0
      4223 PROA     263      PRO      CB       CP2     -0.180000       12.0110           0
      4224 PROA     263      PRO      HB1      HA2      0.090000        1.0080           0
      4225 PROA     263      PRO      HB2      HA2      0.090000        1.0080           0
      4226 PROA     263      PRO      CG       CP2     -0.180000       12.0110           0
      4227 PROA     263      PRO      HG1      HA2      0.090000        1.0080           0
      4228 PROA     263      PRO      HG2      HA2      0.090000        1.0080           0
      4229 PROA     263      PRO      C        C        0.510000       12.0110           0
      4230 PROA     263      PRO      O        O       -0.510000       15.9990           0
      4231 PROA     264      HSD      N        NH1     -0.470000       14.0070           0
      4232 PROA     264      HSD      HN       H        0.310000        1.0080           0
      4233 PROA     264      HSD      CA       CT1      0.070000       12.0110           0
      4234 PROA     264      HSD      HA       HB1      0.090000        1.0080           0
      4235 PROA     264      HSD      CB       CT2     -0.090000       12.0110           0
      4236 PROA     264      HSD      HB1      HA2      0.090000        1.0080           0
      4237 PROA     264      HSD      HB2      HA2      0.090000        1.0080           0
      4238 PROA     264      HSD      ND1      NR1     -0.360000       14.0070           0
      4239 PROA     264      HSD      HD1      H        0.320000        1.0080           0
      4240 PROA     264      HSD      CG       CPH1    -0.050000       12.0110           0
      4241 PROA     264      HSD      CE1      CPH2     0.250000       12.0110           0
      4242 PROA     264      HSD      HE1      HR1      0.130000        1.0080           0
      4243 PROA     264      HSD      NE2      NR2     -0.700000       14.0070           0
      4244 PROA     264      HSD      CD2      CPH1     0.220000       12.0110           0
      4245 PROA     264      HSD      HD2      HR3      0.100000        1.0080           0
      4246 PROA     264      HSD      C        C        0.510000       12.0110           0
      4247 PROA     264      HSD      O        O       -0.510000       15.9990           0
      4248 PROA     265      ARG      N        NH1     -0.470000       14.0070           0
      4249 PROA     265      ARG      HN       H        0.310000        1.0080           0
      4250 PROA     265      ARG      CA       CT1      0.070000       12.0110           0
      4251 PROA     265      ARG      HA       HB1      0.090000        1.0080           0
      4252 PROA     265      ARG      CB       CT2     -0.180000       12.0110           0
      4253 PROA     265      ARG      HB1      HA2      0.090000        1.0080           0
      4254 PROA     265      ARG      HB2      HA2      0.090000        1.0080           0
      4255 PROA     265      ARG      CG       CT2     -0.180000       12.0110           0
      4256 PROA     265      ARG      HG1      HA2      0.090000        1.0080           0
      4257 PROA     265      ARG      HG2      HA2      0.090000        1.0080           0
      4258 PROA     265      ARG      CD       CT2      0.200000       12.0110           0
      4259 PROA     265      ARG      HD1      HA2      0.090000        1.0080           0
      4260 PROA     265      ARG      HD2      HA2      0.090000        1.0080           0
      4261 PROA     265      ARG      NE       NC2     -0.700000       14.0070           0
      4262 PROA     265      ARG      HE       HC       0.440000        1.0080           0
      4263 PROA     265      ARG      CZ       C        0.640000       12.0110           0
      4264 PROA     265      ARG      NH1      NC2     -0.800000       14.0070           0
      4265 PROA     265      ARG      HH11     HC       0.460000        1.0080           0
      4266 PROA     265      ARG      HH12     HC       0.460000        1.0080           0
      4267 PROA     265      ARG      NH2      NC2     -0.800000       14.0070           0
      4268 PROA     265      ARG      HH21     HC       0.460000        1.0080           0
      4269 PROA     265      ARG      HH22     HC       0.460000        1.0080           0
      4270 PROA     265      ARG      C        C        0.510000       12.0110           0
      4271 PROA     265      ARG      O        O       -0.510000       15.9990           0
      4272 PROA     266      GLY      N        NH1     -0.470000       14.0070           0
      4273 PROA     266      GLY      HN       H        0.310000        1.0080           0
      4274 PROA     266      GLY      CA       CT2     -0.020000       12.0110           0
      4275 PROA     266      GLY      HA1      HB2      0.090000        1.0080           0
      4276 PROA     266      GLY      HA2      HB2      0.090000        1.0080           0
      4277 PROA     266      GLY      C        C        0.510000       12.0110           0
      4278 PROA     266      GLY      O        O       -0.510000       15.9990           0
      4279 PROA     267      THR      N        NH1     -0.470000       14.0070           0
      4280 PROA     267      THR      HN       H        0.310000        1.0080           0
      4281 PROA     267      THR      CA       CT1      0.070000       12.0110           0
      4282 PROA     267      THR      HA       HB1      0.090000        1.0080           0
      4283 PROA     267      THR      CB       CT1      0.140000       12.0110           0
      4284 PROA     267      THR      HB       HA1      0.090000        1.0080           0
      4285 PROA     267      THR      OG1      OH1     -0.660000       15.9990           0
      4286 PROA     267      THR      HG1      H        0.430000        1.0080           0
      4287 PROA     267      THR      CG2      CT3     -0.270000       12.0110           0
      4288 PROA     267      THR      HG21     HA3      0.090000        1.0080           0
      4289 PROA     267      THR      HG22     HA3      0.090000        1.0080           0
      4290 PROA     267      THR      HG23     HA3      0.090000        1.0080           0
      4291 PROA     267      THR      C        C        0.510000       12.0110           0
      4292 PROA     267      THR      O        O       -0.510000       15.9990           0
      4293 PROA     268      PRO      N        N       -0.290000       14.0070           0
      4294 PROA     268      PRO      CD       CP3      0.000000       12.0110           0
      4295 PROA     268      PRO      HD1      HA2      0.090000        1.0080           0
      4296 PROA     268      PRO      HD2      HA2      0.090000        1.0080           0
      4297 PROA     268      PRO      CA       CP1      0.020000       12.0110           0
      4298 PROA     268      PRO      HA       HB1      0.090000        1.0080           0
      4299 PROA     268      PRO      CB       CP2     -0.180000       12.0110           0
      4300 PROA     268      PRO      HB1      HA2      0.090000        1.0080           0
      4301 PROA     268      PRO      HB2      HA2      0.090000        1.0080           0
      4302 PROA     268      PRO      CG       CP2     -0.180000       12.0110           0
      4303 PROA     268      PRO      HG1      HA2      0.090000        1.0080           0
      4304 PROA     268      PRO      HG2      HA2      0.090000        1.0080           0
      4305 PROA     268      PRO      C        C        0.510000       12.0110           0
      4306 PROA     268      PRO      O        O       -0.510000       15.9990           0
      4307 PROA     269      LEU      N        NH1     -0.470000       14.0070           0
      4308 PROA     269      LEU      HN       H        0.310000        1.0080           0
      4309 PROA     269      LEU      CA       CT1      0.070000       12.0110           0
      4310 PROA     269      LEU      HA       HB1      0.090000        1.0080           0
      4311 PROA     269      LEU      CB       CT2     -0.180000       12.0110           0
      4312 PROA     269      LEU      HB1      HA2      0.090000        1.0080           0
      4313 PROA     269      LEU      HB2      HA2      0.090000        1.0080           0
      4314 PROA     269      LEU      CG       CT1     -0.090000       12.0110           0
      4315 PROA     269      LEU      HG       HA1      0.090000        1.0080           0
      4316 PROA     269      LEU      CD1      CT3     -0.270000       12.0110           0
      4317 PROA     269      LEU      HD11     HA3      0.090000        1.0080           0
      4318 PROA     269      LEU      HD12     HA3      0.090000        1.0080           0
      4319 PROA     269      LEU      HD13     HA3      0.090000        1.0080           0
      4320 PROA     269      LEU      CD2      CT3     -0.270000       12.0110           0
      4321 PROA     269      LEU      HD21     HA3      0.090000        1.0080           0
      4322 PROA     269      LEU      HD22     HA3      0.090000        1.0080           0
      4323 PROA     269      LEU      HD23     HA3      0.090000        1.0080           0
      4324 PROA     269      LEU      C        C        0.510000       12.0110           0
      4325 PROA     269      LEU      O        O       -0.510000       15.9990           0
      4326 PROA     270      SER      N        NH1     -0.470000       14.0070           0
      4327 PROA     270      SER      HN       H        0.310000        1.0080           0
      4328 PROA     270      SER      CA       CT1      0.070000       12.0110           0
      4329 PROA     270      SER      HA       HB1      0.090000        1.0080           0
      4330 PROA     270      SER      CB       CT2      0.050000       12.0110           0
      4331 PROA     270      SER      HB1      HA2      0.090000        1.0080           0
      4332 PROA     270      SER      HB2      HA2      0.090000        1.0080           0
      4333 PROA     270      SER      OG       OH1     -0.660000       15.9990           0
      4334 PROA     270      SER      HG1      H        0.430000        1.0080           0
      4335 PROA     270      SER      C        C        0.510000       12.0110           0
      4336 PROA     270      SER      O        O       -0.510000       15.9990           0
      4337 PROA     271      ASP      N        NH1     -0.470000       14.0070           0
      4338 PROA     271      ASP      HN       H        0.310000        1.0080           0
      4339 PROA     271      ASP      CA       CT1      0.070000       12.0110           0
      4340 PROA     271      ASP      HA       HB1      0.090000        1.0080           0
      4341 PROA     271      ASP      CB       CT2A    -0.280000       12.0110           0
      4342 PROA     271      ASP      HB1      HA2      0.090000        1.0080           0
      4343 PROA     271      ASP      HB2      HA2      0.090000        1.0080           0
      4344 PROA     271      ASP      CG       CC       0.620000       12.0110           0
      4345 PROA     271      ASP      OD1      OC      -0.760000       15.9990           0
      4346 PROA     271      ASP      OD2      OC      -0.760000       15.9990           0
      4347 PROA     271      ASP      C        C        0.510000       12.0110           0
      4348 PROA     271      ASP      O        O       -0.510000       15.9990           0
      4349 PROA     272      HSD      N        NH1     -0.470000       14.0070           0
      4350 PROA     272      HSD      HN       H        0.310000        1.0080           0
      4351 PROA     272      HSD      CA       CT1      0.070000       12.0110           0
      4352 PROA     272      HSD      HA       HB1      0.090000        1.0080           0
      4353 PROA     272      HSD      CB       CT2     -0.090000       12.0110           0
      4354 PROA     272      HSD      HB1      HA2      0.090000        1.0080           0
      4355 PROA     272      HSD      HB2      HA2      0.090000        1.0080           0
      4356 PROA     272      HSD      ND1      NR1     -0.360000       14.0070           0
      4357 PROA     272      HSD      HD1      H        0.320000        1.0080           0
      4358 PROA     272      HSD      CG       CPH1    -0.050000       12.0110           0
      4359 PROA     272      HSD      CE1      CPH2     0.250000       12.0110           0
      4360 PROA     272      HSD      HE1      HR1      0.130000        1.0080           0
      4361 PROA     272      HSD      NE2      NR2     -0.700000       14.0070           0
      4362 PROA     272      HSD      CD2      CPH1     0.220000       12.0110           0
      4363 PROA     272      HSD      HD2      HR3      0.100000        1.0080           0
      4364 PROA     272      HSD      C        C        0.510000       12.0110           0
      4365 PROA     272      HSD      O        O       -0.510000       15.9990           0
      4366 PROA     273      GLU      N        NH1     -0.470000       14.0070           0
      4367 PROA     273      GLU      HN       H        0.310000        1.0080           0
      4368 PROA     273      GLU      CA       CT1      0.070000       12.0110           0
      4369 PROA     273      GLU      HA       HB1      0.090000        1.0080           0
      4370 PROA     273      GLU      CB       CT2A    -0.180000       12.0110           0
      4371 PROA     273      GLU      HB1      HA2      0.090000        1.0080           0
      4372 PROA     273      GLU      HB2      HA2      0.090000        1.0080           0
      4373 PROA     273      GLU      CG       CT2     -0.280000       12.0110           0
      4374 PROA     273      GLU      HG1      HA2      0.090000        1.0080           0
      4375 PROA     273      GLU      HG2      HA2      0.090000        1.0080           0
      4376 PROA     273      GLU      CD       CC       0.620000       12.0110           0
[truncated: 39,380,941 more chars]
